# Supplementary material for: Identification of Glutathione Synthetase as a Therapeutic Target for Cervical Cancer via Combining Bioinformatics and Experimental Validation
Source: J Cell Mol Med. 2025 Dec 22;29(24):e70968. doi: 10.1111/jcmm.70968 (PMC12722599; doi:10.1111/jcmm.70968)
Supplement: Supplementary file 1 — TABLE S1: Public databases used in this study. TABLE S2: The complete list of 2880 up‐regulated DEGs identified in the TCGA‐CESC cohort versus GTEx. TABLE S3: The complete list of 2663 down‐regulated DEGs identified in the TCGA‐CESC cohort versus GTEx. TABLE S4: The compiled list of 390 CRGs from published sources. TABLE S5: The final set of 67 cuproptosis‐associated DEGs (44 up‐ and 23 down‐regulated) in cervical cancer. TABLE S6: Full results of the GO enrichment analysis for the 67 cuproptosis‐associated DEGs. TABLE S7: Full results of the KEGG pathway enrichment analysis for the 67 cuproptosis‐associated DEGs. [file JCMM-29-e70968-s001.xlsx]

## Sheet: Supplementary table 1
The public databases used in this study.
Database	website URL
The Cancer Genome Atlas Program (TCGA)	https://www.cancer.gov/ccg/research/genome-sequencing/tcga
Genotype-Tissue Expression Project (GTEx)	https://www.genome.gov/Funded-Programs-Projects/Genotype-Tissue-Expression-Project
The Database for Annotation, Visualization, and Integrated Discovery (DAVID)	https://davidbioinformatics.nih.gov/
GSEA	https://www.gsea-msigdb.org/gsea/login.jsp
Kaplan-Meier Plotter	https://www.kmplot.com/analysis/index.php?p=service&cancer=ovar
GSE67522	https://www.ncbi.nlm.nih.gov/geo/query/acc.cgi?acc=GSE67522
The Human Protein Atlas (HPA)	https://www.proteinatlas.org/
CellMiner	https://discover.nci.nih.gov/cellminer/loadDownload.do
SangerBox	http://sangerbox.com/home.html
PubChem	https://pubchem.ncbi.nlm.nih.gov/
Uniprot	https://www.uniprot.org/
LigPlot+	https://www.ebi.ac.uk/thornton-srv/software/LigPlus/
Wei Sheng Xin	https://www.bioinformatics.com.cn/

## Sheet: Supplementary table 2
The intersection genes of up-regulated DEGs
Number	Up-regulated genes
1	ANLN
2	AP1S3
3	ARHGAP11A
4	ASF1B
5	ASPM
6	ATAD2
7	AUNIP
8	AURKA
9	AURKB
10	BIRC5
11	BLM
12	BRCA1
13	BRCA2
14	BRI3BP
15	BRIP1
16	BUB1
17	BUB1B
18	CCDC134
19	CCNB1
20	CCNB2
21	CCNE1
22	CCNF
23	CDC20
24	CDC25A
25	CDC25C
26	CDC45
27	CDC6
28	CDCA2
29	CDCA5
30	CDCA8
31	CDK1
32	CDKN2A
33	CDKN3
34	CDT1
35	CENPA
36	CENPE
37	CENPF
38	CENPH
39	CENPI
40	CENPK
41	CENPL
42	CENPM
43	CENPN
44	CENPU
45	CEP55
46	CHAF1A
47	CHEK1
48	CIT
49	CKAP2
50	CKAP2L
51	CKS2
52	CLSPN
53	DDIAS
54	DENND2D
55	DEPDC1
56	DEPDC1B
57	DIAPH3
58	DLGAP5
59	DSG2
60	DSN1
61	DTL
62	E2F1
63	E2F7
64	ECT2
65	ESCO2
66	ESPL1
67	EXO1
68	EZH2
69	FAM111B
70	FAM83D
71	FANCB
72	FANCI
73	FEN1
74	FOXM1
75	GINS1
76	GINS2
77	GMNN
78	GNL3L
79	GPRIN1
80	GTSE1
81	HAUS8
82	HJURP
83	HMGA1
84	HMGB3
85	HMMR
86	INTS7
87	IQGAP3
88	KIAA1522
89	KIF11
90	KIF14
91	KIF15
92	KIF18A
93	KIF20A
94	KIF23
95	KIF2C
96	KIF4A
97	KIFC1
98	KNSTRN
99	KPNA2
100	LIN9
101	LMNB1
102	LSR
103	MAD2L1
104	MARVELD2
105	MARVELD3
106	MCM10
107	MCM4
108	MCM5
109	MCM6
110	MELK
111	MGME1
112	MIS18A
113	MKI67
114	MSH2
115	MTFR2
116	NCAPG
117	NCAPG2
118	NCAPH
119	NDC1
120	NDC80
121	NEIL3
122	NEK2
123	NETO2
124	NRAS
125	NUF2
126	NUP210
127	ORC1
128	ORC6
129	OTX1
130	PBK
131	PCNA
132	PKMYT1
133	PLK1
134	PLK4
135	POC1A
136	POLE2
137	POLQ
138	POMK
139	PRR11
140	PTPN6
141	PTTG1
142	RACGAP1
143	RAD51
144	RAD51AP1
145	RAD54L
146	RBM15
147	RCC1
148	RMI1
149	RMI2
150	RPS6KA1
151	RRM2
152	SHCBP1
153	SKA1
154	SKA3
155	SMC1B
156	SPAG5
157	SPC24
158	SPC25
159	STIL
160	TACC3
161	TIMELESS
162	TK1
163	TOP2A
164	TPX2
165	TRIP13
166	TROAP
167	TTK
168	UBE2C
169	UBE2T
170	UHRF1
171	WDHD1
172	WDR76
173	XRCC2
174	ZDHHC12
175	ZNF367
176	ZWINT
177	RABIF
178	TRIAP1
179	GGH
180	ZWILCH
181	FAM110A
182	TPM3
183	E2F8
184	TONSL
185	BAIAP2L1
186	GAS2L3
187	ANKEF1
188	ULBP3
189	E2F2
190	FANCA
191	KLHDC7B
192	KRTCAP3
193	MYBL2
194	VAMP8
195	CDC42BPG
196	RFWD3
197	GLRX2
198	SAPCD2
199	PSD4
200	TMEM185B
201	MMP12
202	TMEM171
203	HELLS
204	SMC2
205	RFC2
206	KIF22
207	CSTF2
208	HENMT1
209	ZIC2
210	MCM3
211	MAP7
212	CCDC58
213	GEN1
214	VRK1
215	PRRG2
216	FAAP24
217	ERCC6L
218	KNTC1
219	TCF19
220	PPP1CA
221	UNG
222	RPA3
223	TMEM30B
224	RIBC2
225	PLEK2
226	PARPBP
227	KCNS1
228	TDP1
229	RCC2
230	DSP
231	STYK1
232	MREG
233	PRRG4
234	HPRT1
235	SLC25A15
236	HDGF
237	SYNGR3
238	OIP5
239	RRM1
240	TFAP2A
241	TRAF4
242	EPHA1
243	RPN1
244	CORO2A
245	NXT2
246	KLF5
247	KIF18B
248	DARS2
249	F11R
250	LRR1
251	CHMP4C
252	RECQL4
253	PDK3
254	DDR1
255	DCLRE1B
256	GSS
257	IRF6
258	NCAPD2
259	ULBP2
260	ZIC5
261	HCCS
262	S100A11
263	PKM
264	LAMP3
265	GALNT3
266	FANCD2
267	CDC7
268	TPD52
269	C6orf132
270	KIF24
271	SUV39H2
272	ST14
273	TLCD1
274	CHEK2
275	RFC4
276	DOLPP1
277	RBM47
278	DEF6
279	PGAM5
280	POLE3
281	ABHD17C
282	MAPK13
283	ABHD5
284	MRPL13
285	KIF20B
286	FOXP3
287	HK2
288	OASL
289	THEM5
290	APEX2
291	WDR62
292	SYK
293	CPSF3
294	NUDT1
295	RHNO1
296	BCL2L12
297	EFCAB11
298	ARF6
299	CDCA4
300	ARL6IP1
301	DENND1C
302	KLHL35
303	NXPH4
304	PTBP3
305	DBF4
306	ARHGEF16
307	ACBD7
308	GPD2
309	PODXL2
310	EVPL
311	SLC9A3R1
312	ESRP2
313	TFDP1
314	SLC35A2
315	RFC5
316	ADK
317	CRB3
318	PKP3
319	RBL1
320	GALE
321	TIPIN
322	CTSV
323	MYH14
324	CAPG
325	GRHL1
326	FRRS1
327	CCL18
328	IDH2
329	ERBB3
330	TUBB4B
331	POLR3K
332	NIPAL1
333	FOXA1
334	ELMO3
335	CDH1
336	NMI
337	MOCOS
338	F2RL1
339	C3orf52
340	FBXO45
341	PMAIP1
342	FAM83H
343	LAMC2
344	BPNT1
345	ABRACL
346	RTKN2
347	MCM2
348	ITGB6
349	EPN3
350	SERINC2
351	HAT1
352	GINS4
353	UMPS
354	CELSR1
355	MZT1
356	EZR
357	ENO1
358	CCDC138
359	KANTR
360	KRT86
361	PSMB2
362	C1orf53
363	CAPZA1
364	ENTPD7
365	PLCXD2
366	TIMM23
367	SNRPG
368	TFR2
369	PSMD14
370	TP73
371	PIF1
372	NUAK2
373	SMPDL3B
374	CDS1
375	LHX2
376	TAGLN2
377	SLC9A7
378	TOPBP1
379	PARP1
380	OAS1
381	C2CD4D
382	SDC1
383	POLH
384	SPINT1
385	ILF2
386	TGFA
387	RAB25
388	PAK6
389	CXCL16
390	TRPV4
391	CLDN7
392	TICRR
393	TSTD1
394	ALG6
395	ZNF670
396	KDF1
397	ARNTL2
398	RAB19
399	PRIM2
400	TNFRSF9
401	ADGRG5
402	PLEKHG6
403	F12
404	ATAD5
405	STMN1
406	LZIC
407	RDM1
408	SH3RF2
409	CHAC2
410	MRPL47
411	DPY30
412	RAP2B
413	ZNF165
414	UBALD2
415	RUNX1
416	SH2D4A
417	RAB27B
418	SLC39A11
419	DCLRE1C
420	OCIAD2
421	PPP4C
422	ZNF296
423	MCM7
424	NAA50
425	DMBX1
426	TMEM238
427	CA9
428	HOOK1
429	ING2
430	TRAIP
431	KIF2A
432	ZYG11A
433	DHCR24
434	TACSTD2
435	SKP2
436	LYN
437	TMEM182
438	BRCC3
439	AGMAT
440	CAMK2N2
441	AIM2
442	IGSF9
443	CLDN4
444	MAL2
445	STRBP
446	STAP2
447	SLC12A8
448	TMPO
449	PHLDA2
450	CA2
451	SOWAHB
452	CD82
453	CHAF1B
454	DUSP9
455	CKMT1B
456	XRCC4
457	SLBP
458	RIPPLY3
459	S100A2
460	KRT19
461	SDS
462	OSTF1
463	GINS3
464	ARPC5L
465	RASSF10
466	ZNF888
467	TRIM29
468	LAD1
469	PSMA5
470	DQX1
471	RAB3IP
472	GRIN2D
473	LPAR2
474	MISP
475	ESRP1
476	STON2
477	ALG1L
478	BLOC1S2
479	MRPL37
480	PGD
481	PPIF
482	RHBDL2
483	VDR
484	ZNF805
485	CYP27B1
486	RANGAP1
487	CSK
488	HTATIP2
489	UCP2
490	REEP4
491	GJB3
492	RAB11FIP4
493	AP1M2
494	RUNX3
495	MRPL17
496	CENPQ
497	APOO
498	PLEKHF2
499	CXADR
500	KRT17
501	SLC25A5
502	RIPK4
503	IL12RB2
504	OR2I1P
505	BAX
506	LY6K
507	SHMT2
508	HMCES
509	SNRPD1
510	APOBEC3B
511	VDAC1
512	SFN
513	RELL1
514	RAN
515	ERP29
516	GJB4
517	CCNA2
518	STRIP2
519	MMP9
520	MYCL
521	PERP
522	PTPN3
523	LSM4
524	GNA15
525	MASTL
526	FRAT2
527	COX5A
528	SH2D3A
529	TMEM51
530	SMYD2
531	IL23A
532	DMRTA2
533	EME1
534	NDUFB3
535	MMS22L
536	CKMT1A
537	KCTD5
538	IL4I1
539	NMU
540	LYPD3
541	ANKRD22
542	MCTS1
543	RHOV
544	STEAP3
545	ABCA12
546	FKBPL
547	SLC26A9
548	INCENP
549	OAS3
550	DNA2
551	DBI
552	CASP3
553	PTK6
554	PTAFR
555	TBC1D31
556	TNNT1
557	SKA2
558	RPP25
559	IKBKE
560	PDZD11
561	BID
562	GRB7
563	S100P
564	OSBPL3
565	SLC50A1
566	GZMB
567	TMX1
568	RASEF
569	GRHL2
570	CCDC137
571	HPDL
572	TMC6
573	GJB5
574	AP1S1
575	BSPRY
576	ATP6V1A
577	LHFPL5
578	TXNDC17
579	RTKN
580	LIPH
581	S100A7
582	BIK
583	CNKSR1
584	LAMB3
585	SOX9
586	TLX2
587	NDUFB5
588	ALYREF
589	KRT81
590	MST1R
591	PAFAH1B3
592	LTB
593	IGSF3
594	PLS1
595	ACOXL
596	PRSS16
597	LMNB2
598	PPIH
599	SPDL1
600	RPL39L
601	GPR19
602	CCL20
603	FA2H
604	NUP155
605	MAGOH
606	FAM83B
607	KRT80
608	WDR53
609	IRX5
610	KRT7
611	DTYMK
612	SOX2
613	EAF2
614	RGS19
615	C1orf116
616	S1PR5
617	MED18
618	MAP3K9
619	PTPRF
620	TMPRSS13
621	YEATS4
622	KRT8
623	LYPLA2
624	RFC3
625	MKRN2OS
626	ADAMDEC1
627	GSKIP
628	FUT2
629	LAGE3
630	MRPL14
631	KLC3
632	DPP3
633	PAQR4
634	FAAH2
635	ZNF750
636	MMP1
637	TUBA4A
638	FSBP
639	IGF2BP3
640	ZBTB33
641	PROM2
642	LYPD5
643	TOMM22
644	TAF13
645	CKS1B
646	AP2S1
647	PRKCZ
648	DENND1B
649	SNRPF
650	NUDT19
651	SAMD10
652	CTSS
653	NUP62CL
654	CBX4
655	FAM83F
656	GAR1
657	ETV7
658	KRT18
659	KLRG2
660	CHCHD1
661	CYB561
662	LLGL2
663	TUBG1
664	STX19
665	CENPW
666	UQCRH
667	PPP1R14C
668	DSCC1
669	EPHX3
670	GPRIN2
671	EPCAM
672	WWC1
673	CCDC150
674	DKC1
675	SLC52A3
676	NIP7
677	TMEM106C
678	HOXC13
679	WNT10A
680	CALR
681	SIPA1L3
682	ANO9
683	S100A16
684	TXN
685	TRMT10C
686	NHSL1
687	PLEKHN1
688	CDCP1
689	GSDMC
690	KRT15
691	SLC27A2
692	NDFIP2
693	LYPLA1
694	AQP3
695	SPTBN2
696	SLC2A1
697	S100A7A
698	IFI27
699	PCSK9
700	FAM160A1
701	BHLHA15
702	OAS2
703	NCEH1
704	SUV39H1
705	MAD2L1BP
706	LPAR5
707	GRN
708	SYCP2
709	COA7
710	TNFSF10
711	MNX1
712	IDO1
713	NUDT15
714	ITGB4
715	ADGRG1
716	DBNDD1
717	DERA
718	ISG15
719	TTC9
720	MCIDAS
721	FOXQ1
722	TBC1D2
723	BCL2L14
724	PDCD10
725	CELSR2
726	CCL22
727	ZBTB9
728	FOXE1
729	PRSS8
730	CBLC
731	WNT7B
732	GCSAM
733	DTX3L
734	SFMBT1
735	MAP3K13
736	HAPLN1
737	PDZK1IP1
738	ACOT4
739	C19orf57
740	SLC25A39
741	CD1A
742	PI4K2B
743	CYCS
744	SEC23B
745	MTBP
746	STXBP2
747	RBBP8NL
748	TRIM31
749	SLC7A5
750	TMPRSS4
751	PI3
752	EPB41L4B
753	GMIP
754	PIGA
755	ZMYND19
756	HMGB2
757	HMSD
758	RYR1
759	DNMT1
760	CEP85
761	NCCRP1
762	IRF5
763	SUSD4
764	PADI3
765	FERMT1
766	ZFR2
767	BARX2
768	HLA-DQB2
769	OLA1
770	CXCL8
771	SGPP2
772	MTCH2
773	KREMEN2
774	GJD3
775	OR2B6
776	ELOVL3
777	RCAN3
778	MESP2
779	TTC6
780	MMP13
781	TCF7
782	LNX2
783	BLNK
784	IL18
785	BCL10
786	NFKBIE
787	FAM222A
788	KRT16
789	KCP
790	CAPN1
791	RPA2
792	XDH
793	SULT2B1
794	PITX1
795	SDC4
796	CXCL1
797	CASP6
798	THEM6
799	KCTD1
800	RUVBL1
801	COL17A1
802	ANP32E
803	SLC39A4
804	CYP2S1
805	GIPC1
806	AKR1B10
807	CCDC18
808	MYB
809	PSMB3
810	GCH1
811	PAX5
812	DLX4
813	CDK5
814	JUP
815	P2RY2
816	TBC1D7
817	SEL1L3
818	TMSB10
819	TYMP
820	PSMG3
821	MARCKS
822	CYSRT1
823	CDKN2B
824	DHDH
825	RAET1L
826	SYT8
827	SERPINB5
828	GALNT14
829	TMEM41A
830	AMMECR1
831	ALG3
832	FBXO5
833	ATP6V0B
834	IL36G
835	RAC2
836	SERPINB7
837	NOX1
838	HLA-G
839	BRMS1
840	PSMG1
841	SEMA4B
842	TRIM59
843	EHHADH
844	NHLRC1
845	GALNT6
846	S100A14
847	MRPL15
848	BNIPL
849	ZNF683
850	LAMTOR2
851	HSPB11
852	STAT1
853	ANXA2
854	C1orf210
855	TMC4
856	LGALS7B
857	NLRP7
858	PCK2
859	CIB1
860	TPMT
861	SLC52A1
862	KCNK1
863	NANP
864	MET
865	IL1A
866	POF1B
867	SMCO2
868	IGF2BP1
869	PGK1
870	CXCL10
871	ALDH3B2
872	FGFR3
873	KRT75
874	GJB6
875	CLPB
876	EXOSC5
877	SRPRB
878	HSD17B8
879	CCDC34
880	EHF
881	TNF
882	NUDT8
883	CEACAM6
884	FOXN1
885	CYP2J2
886	PAICS
887	SYNGR2
888	CCDC167
889	AGRN
890	SLC31A1
891	NEURL3
892	TPI1
893	OVOL2
894	PLA2G7
895	ITGB3BP
896	TMEM154
897	PKP1
898	IL1B
899	DLL3
900	MRPL51
901	COX7B
902	MT1F
903	EDARADD
904	FHDC1
905	TREM2
906	B3GNT3
907	IL22RA1
908	ANKRD34B
909	A2ML1
910	EFHD2
911	CD2AP
912	TOMM40
913	TERT
914	MIA2
915	GLA
916	COL10A1
917	STYXL1
918	RHCG
919	DCLRE1A
920	IRAK1
921	GSTP1
922	E2F3
923	TIGD3
924	ADGRF1
925	BAK1
926	MRPS12
927	MPDU1
928	NOP10
929	DAPL1
930	GOT1
931	SS18L2
932	C16orf74
933	CCDC51
934	EML2
935	TRAF2
936	HACD2
937	LMTK3
938	ORAI1
939	ESPN
940	DRAXIN
941	TP63
942	SOX21
943	ADAM8
944	COA6
945	HEPHL1
946	GPR160
947	ITGA2
948	TIMM8A
949	PRR19
950	MEI1
951	CTSC
952	M1AP
953	SPRR2A
954	RAB26
955	CASP14
956	HSH2D
957	EFNA4
958	GM2A
959	BCL11A
960	SYTL1
961	DSC2
962	LIG1
963	RASAL1
964	CEP72
965	ADTRP
966	PRKCD
967	MRPS15
968	EIF4EBP1
969	PPP1R14B
970	ANXA8
971	CXCL9
972	SPRR2D
973	MT1G
974	AGTRAP
975	MYO5B
976	SRMS
977	CXCL11
978	KIAA1217
979	C15orf48
980	PGLYRP4
981	SLC28A3
982	COX6B2
983	ACRV1
984	ELF3
985	ANXA3
986	CGN
987	FAM72B
988	FAT2
989	FAM83A
990	DEPDC4
991	MACC1
992	ERVMER34-1
993	PFDN2
994	PCCB
995	TSEN54
996	CALML5
997	CREG2
998	TMPRSS11E
999	FRK
1000	IRX3
1001	SIRPG
1002	IKZF3
1003	KYNU
1004	C1orf74
1005	HES2
1006	TGM5
1007	SNX8
1008	STK17A
1009	DUOX2
1010	CD3D
1011	TFRC
1012	CD70
1013	MT1H
1014	TNS4
1015	KRT6A
1016	ILDR1
1017	ZNF385A
1018	SYT12
1019	IL20RB
1020	VANGL1
1021	CXCL6
1022	KLK13
1023	TALDO1
1024	LDHA
1025	TDRKH
1026	GOLT1A
1027	ZNF488
1028	PSMB9
1029	CNDP2
1030	ZBTB42
1031	NCAPD3
1032	CEACAM5
1033	SPRR1A
1034	IVL
1035	MDFI
1036	CYP4F11
1037	IFI6
1038	OLR1
1039	TSPAN1
1040	CBX2
1041	SBSN
1042	FBXL16
1043	TRIM14
1044	CDH3
1045	ADM2
1046	CNGB1
1047	HOXB7
1048	FZD6
1049	CSTB
1050	LBX2
1051	IL1RL2
1052	SLAMF7
1053	EPGN
1054	IGFL1
1055	NUDT14
1056	TNFSF9
1057	MRTO4
1058	KRT5
1059	ZBED2
1060	ALDH3A1
1061	GGT6
1062	SEMA3F
1063	SHROOM2
1064	CDCA3
1065	ABCA13
1066	CELSR3
1067	CISD1
1068	IGSF6
1069	CFAP126
1070	ADGRG6
1071	TIGIT
1072	CCL5
1073	CYBA
1074	LRRC8B
1075	CXCR3
1076	ICOS
1077	HAS3
1078	GBP5
1079	IL2RB
1080	PSAT1
1081	CLCA4
1082	ITPA
1083	GPT2
1084	SIX1
1085	RASSF7
1086	UBE2S
1087	CXCL17
1088	HMX2
1089	DSC3
1090	NSDHL
1091	ZC3H12A
1092	LYPD6B
1093	PSRC1
1094	TNFSF11
1095	ZBP1
1096	PRR15L
1097	IL36RN
1098	ANKRD18B
1099	CCDC177
1100	C12orf45
1101	C5orf34
1102	CNIH2
1103	RAC3
1104	KPNA7
1105	TNIP3
1106	ACOT7
1107	CD2
1108	NTS
1109	PAX9
1110	MMP3
1111	HCAR2
1112	AL031777.2
1113	PLA2G2D
1114	BTBD8
1115	TM7SF3
1116	MUC4
1117	CCL17
1118	CTLA4
1119	ERN2
1120	SDHAF3
1121	CTSE
1122	CCDC15
1123	TIMM10
1124	HR
1125	FAM72C
1126	SLC37A1
1127	RASSF6
1128	USP43
1129	TIGD2
1130	HORMAD1
1131	CST6
1132	COX6B1
1133	PRSS22
1134	EPHB2
1135	TMEM52B
1136	DUOXA2
1137	P2RY10
1138	GPX2
1139	PRSS36
1140	GNGT1
1141	RNASE7
1142	OVOL1
1143	IL19
1144	ADORA2B
1145	BDH1
1146	VGLL1
1147	STK17B
1148	EPHA10
1149	ANXA8L1
1150	APOBEC3A
1151	UNC93B1
1152	ANKRD18A
1153	SALL4
1154	ATP1B3
1155	SAC3D1
1156	CAMSAP3
1157	ALOX12B
1158	INA
1159	TSPAN33
1160	SOX30
1161	CD52
1162	CLCA2
1163	FSTL4
1164	TNFRSF18
1165	BATF
1166	TET3
1167	LGALS7
1168	GLDC
1169	CSF2
1170	KCNG3
1171	TMED3
1172	CYP2C18
1173	SERPINB13
1174	APOBR
1175	AIG1
1176	ARL14
1177	GZMA
1178	VSNL1
1179	SLC16A13
1180	IGFBPL1
1181	SEMA4A
1182	ISOC2
1183	BNC1
1184	VSIG1
1185	SAA1
1186	POU2F3
1187	FIBCD1
1188	CDCA7
1189	NDUFS6
1190	AOC1
1191	PGLYRP3
1192	CCL4L2
1193	ACYP1
1194	PLAC1
1195	EPSTI1
1196	ISG20
1197	NQO1
1198	ESM1
1199	EGFL6
1200	BBOX1
1201	S100A10
1202	CHIT1
1203	IL22RA2
1204	FAM72D
1205	TNFRSF13C
1206	ZNF695
1207	PLA2G2F
1208	PDIA4
1209	TCP11
1210	PIGX
1211	PSCA
1212	ARL4C
1213	TLX3
1214	CD79A
1215	SP6
1216	LCK
1217	CBX8
1218	FOSL1
1219	ALOX15
1220	DUSP10
1221	ERMP1
1222	TRIM15
1223	TNFSF15
1224	HSD17B10
1225	CXCL13
1226	FAM83C
1227	CCNE2
1228	BST2
1229	IL2RA
1230	FAM151A
1231	CCR8
1232	IL32
1233	SMC4
1234	BATF2
1235	MROH6
1236	GTF3C6
1237	PIM2
1238	HSD17B2
1239	CPNE7
1240	TRIB1
1241	LILRB4
1242	B3GNT5
1243	ARSH
1244	NPL
1245	BZW2
1246	CD6
1247	KRT14
1248	ZDHHC13
1249	RTN4IP1
1250	KCNK13
1251	SPINT2
1252	SAMD12
1253	RTP4
1254	SLC7A11
1255	SNRNP25
1256	C12orf56
1257	ROS1
1258	NRARP
1259	RINL
1260	RRP1
1261	PRDX5
1262	FCHO1
1263	SPP1
1264	CD3G
1265	AKR1B15
1266	TNNI2
1267	GRAMD4
1268	PMVK
1269	PLGRKT
1270	NDUFA1
1271	SHISA2
1272	ELF5
1273	PPP1R13L
1274	MTRNR2L12
1275	PSPH
1276	VAV3
1277	BEND3
1278	IL21R
1279	ADGRD2
1280	NCF2
1281	SDR16C5
1282	TMEM45B
1283	EGLN3
1284	SPIB
1285	CD24
1286	LINC00634
1287	TSPO
1288	BCL11B
1289	PLA2G4E
1290	CYP4F3
1291	SLC4A11
1292	MPZL3
1293	STAC3
1294	FBXO6
1295	EFNA1
1296	INAFM2
1297	TNK1
1298	ONECUT2
1299	SCD
1300	TIFA
1301	ABCA7
1302	SLC29A2
1303	IRX2
1304	TP53AIP1
1305	ULBP1
1306	CHRNB4
1307	PLAU
1308	ANAPC11
1309	RGS20
1310	SLIRP
1311	MUC13
1312	ADH7
1313	EPS8L1
1314	PAX7
1315	TTC39A
1316	GLTP
1317	CCNO
1318	NLRP2
1319	WNT7A
1320	LIMD2
1321	PLAUR
1322	IFI27L1
1323	MGST2
1324	FAM183A
1325	LHX5
1326	PSMB8
1327	EXT1
1328	FOXRED2
1329	PRSS21
1330	VWA2
1331	AMN
1332	DUSP14
1333	TMEM92
1334	SLC44A3
1335	SMIM22
1336	SPINK6
1337	AGR2
1338	UPK2
1339	SLC16A3
1340	GCLM
1341	CCL24
1342	APOL1
1343	CLDN14
1344	GRHL3
1345	LRRC8D
1346	KCNN4
1347	CCR5
1348	FOXA3
1349	ELAVL2
1350	FOXD1
1351	ANXA1
1352	FANCE
1353	DCTPP1
1354	B3GNT4
1355	SKIL
1356	FAM167A
1357	PLAC8
1358	MZB1
1359	MMP15
1360	SLC1A5
1361	ROMO1
1362	HRK
1363	RHBDF2
1364	LRRC1
1365	SLC5A5
1366	SBK1
1367	BCL2A1
1368	SERPINB1
1369	C2CD4A
1370	MROH2A
1371	WFDC5
1372	LY6D
1373	TJP3
1374	SYNGR4
1375	ACY3
1376	SLC9A2
1377	TDO2
1378	C11orf80
1379	GPR174
1380	P2RY6
1381	CHCHD10
1382	NWD1
1383	GALNT5
1384	SLFN13
1385	MYO10
1386	SOWAHD
1387	NPAS1
1388	TNFRSF21
1389	LIPG
1390	GATA3
1391	PFKFB1
1392	PLA2G3
1393	SUCNR1
1394	CPA4
1395	IL12RB1
1396	CD86
1397	CCDC88C
1398	CMPK2
1399	ADGRF4
1400	BORA
1401	LY75
1402	MYO3A
1403	SRD5A1
1404	PKD2L1
1405	IL11
1406	CD7
1407	DGAT2
1408	TMEM132A
1409	FASLG
1410	FFAR4
1411	GPR68
1412	IMPA2
1413	KIR2DL4
1414	ANKRD9
1415	CD3E
1416	SLC6A14
1417	TINCR
1418	CSPG5
1419	SYCE3
1420	BLACAT1
1421	KRTAP4-1
1422	PIK3AP1
1423	ABHD11
1424	MAP2K6
1425	HSPA4L
1426	TSACC
1427	CD38
1428	CYP2W1
1429	FDXR
1430	FAM3B
1431	RNF128
1432	LRRC45
1433	IRX4
1434	HLA-DQA2
1435	GBX2
1436	HRAS
1437	SURF2
1438	NDUFB11
1439	LYPD2
1440	CD80
1441	STEAP1B
1442	CARD14
1443	SMKR1
1444	LDHC
1445	CLDN23
1446	RASGRP1
1447	S100A9
1448	SSC4D
1449	BTBD11
1450	POU3F1
1451	NEBL
1452	KRT6B
1453	MMP10
1454	SKAP1
1455	FOXE3
1456	SLAMF9
1457	CAPN13
1458	B4GALNT2
1459	TTC22
1460	LEMD1
1461	MIOX
1462	GABRP
1463	NKX1-2
1464	TMEM97
1465	PRKX
1466	TMPRSS3
1467	GBP6
1468	FRMD5
1469	DLX3
1470	B4GALT1
1471	FEZF1
1472	SPIRE2
1473	EYA2
1474	MESP1
1475	ALOXE3
1476	MUC15
1477	RHOD
1478	TMEM54
1479	PPFIA3
1480	IFNE
1481	TMPRSS2
1482	GZMH
1483	NGB
1484	FGFBP1
1485	RHPN2
1486	MYEOV
1487	BAG1
1488	TMEM156
1489	VMO1
1490	ATP6V0D2
1491	DUOX1
1492	IPMK
1493	SH2D2A
1494	DNMT3B
1495	TCHH
1496	NEFH
1497	SIT1
1498	ATP10B
1499	ISL2
1500	SERPINB11
1501	PITPNM1
1502	LMO7
1503	ONECUT3
1504	PNP
1505	ALG1L2
1506	EMP2
1507	RNF19B
1508	IL1RAP
1509	CXCL5
1510	HES1
1511	CTCFL
1512	LCN2
1513	CAPN8
1514	TMC5
1515	C10orf67
1516	GPR25
1517	SPHK1
1518	FPR3
1519	TMEM63C
1520	CD300LF
1521	TMEM40
1522	RNF225
1523	VAX1
1524	GRM8
1525	SPAG1
1526	IFNLR1
1527	PROC
1528	KRT9
1529	ZNF541
1530	NPBWR1
1531	FUT3
1532	GPR132
1533	RTBDN
1534	FSCN1
1535	PLSCR1
1536	SERPINB4
1537	S100A8
1538	IL1RN
1539	KBTBD8
1540	RGS14
1541	FAM72A
1542	MLF1
1543	PRDM13
1544	KRT79
1545	NPM3
1546	HAVCR2
1547	LMX1B
1548	AQP5
1549	POU4F1
1550	LRG1
1551	WNT3A
1552	BOP1
1553	PTPN7
1554	CTSW
1555	RUFY4
1556	LAIR2
1557	SELPLG
1558	TNFRSF12A
1559	C11orf53
1560	TMEM125
1561	NKG7
1562	GCNT3
1563	SERPINB12
1564	IFIH1
1565	ANK1
1566	BPGM
1567	TTLL12
1568	C12orf54
1569	CARD17
1570	KRT74
1571	SLC16A8
1572	SPN
1573	APOL6
1574	SPTSSB
1575	RNFT2
1576	HLA-DQA1
1577	TNFAIP8
1578	GALR2
1579	C2orf15
1580	ZP3
1581	EFNA2
1582	TUFT1
1583	LAPTM4B
1584	FDCSP
1585	MTHFD1L
1586	MUC5AC
1587	NEDD4L
1588	KRT3
1589	TSPAN10
1590	SERINC5
1591	UBASH3B
1592	CARD11
1593	SOWAHA
1594	TNFRSF10A
1595	PCP2
1596	RAB3B
1597	SAMD9
1598	GAST
1599	ITPKA
1600	HLA-DRA
1601	VTCN1
1602	CD96
1603	VNN1
1604	HMGA2
1605	TYMS
1606	DNAJC5B
1607	LGALS9C
1608	BMP7
1609	ZMYND15
1610	RNF223
1611	MAB21L3
1612	GALNT1
1613	PTPRZ1
1614	AP006621.6
1615	C21orf58
1616	ETV4
1617	MYO6
1618	SLITRK6
1619	SYT17
1620	GMDS
1621	RNF144B
1622	SERPINB8
1623	PRADC1
1624	IDH1
1625	FAM83E
1626	SLA2
1627	DHRS2
1628	TDRD5
1629	FAM81A
1630	HTR1D
1631	MARS2
1632	CDK5R1
1633	VAV1
1634	TNFSF13B
1635	IFI44
1636	ZBTB7B
1637	ARAP2
1638	TRIB3
1639	TMEM229B
1640	SLC9C1
1641	MSLN
1642	TMIGD2
1643	EGR4
1644	BCL2L10
1645	PKIB
1646	CAGE1
1647	EN1
1648	CAPNS2
1649	SNX20
1650	DSG1
1651	TMEM79
1652	HOMER2
1653	GPR39
1654	KLK7
1655	N4BP3
1656	SFTA2
1657	IKZF2
1658	CSF2RA
1659	DTX2
1660	ARR3
1661	ACTL8
1662	CCL28
1663	SDSL
1664	HTR3A
1665	EBP
1666	SLC51A
1667	BMP3
1668	GDPD2
1669	ATP13A5
1670	IQCG
1671	CCL8
1672	CDKN2D
1673	PITX2
1674	CAPN14
1675	SIDT1
1676	MPZL2
1677	CDHR2
1678	GPRC5D
1679	PYCARD
1680	APOC1
1681	DUSP4
1682	CLNK
1683	APOBEC3H
1684	SVOPL
1685	LCP1
1686	SCNN1A
1687	DSG3
1688	SLC38A5
1689	SP8
1690	SOWAHC
1691	AREG
1692	FOXF2
1693	LY6G6C
1694	CCNJL
1695	SERPINA1
1696	GPR157
1697	TIFAB
1698	SPDYC
1699	LGALS9
1700	ANOS1
1701	ADGRV1
1702	KRT31
1703	KIAA1549L
1704	EPHA2
1705	PDCD1
1706	FOXJ1
1707	ETV2
1708	FUOM
1709	TGM1
1710	ARHGAP30
1711	LY6E
1712	JCHAIN
1713	ATP12A
1714	KCNJ18
1715	MX1
1716	KRT24
1717	MRLN
1718	SIX2
1719	NKX2-8
1720	KRT23
1721	RAPGEFL1
1722	EXOC3L4
1723	ONECUT1
1724	ATP6V0A4
1725	NAT1
1726	TAP1
1727	C6orf52
1728	EDN2
1729	PADI1
1730	RAP1GAP
1731	CHI3L2
1732	DCST1
1733	FUT7
1734	DNAJC22
1735	MSMB
1736	KIF26B
1737	PADI2
1738	CLDN9
1739	HLA-DRB1
1740	ALCAM
1741	MUC16
1742	TSPAN13
1743	SPACA4
1744	GABRA3
1745	SERPINB2
1746	OSBP2
1747	C5orf46
1748	HCK
1749	CD247
1750	ADRB1
1751	IL27RA
1752	CHRNA9
1753	ATP2C2
1754	GDA
1755	CILP2
1756	CXCR6
1757	SLC7A1
1758	RAD9B
1759	EFNA5
1760	MTRNR2L1
1761	TCN1
1762	FCRLA
1763	PARD6B
1764	CD180
1765	SIX4
1766	SLPI
1767	CSTA
1768	OTUB2
1769	RDH10
1770	UGT8
1771	MAFA
1772	LST1
1773	C5orf38
1774	EPYC
1775	GPRC5A
1776	VNN3
1777	IL2RG
1778	MYBPHL
1779	RASSF5
1780	RNF212
1781	OSM
1782	IRF7
1783	SDCBP2
1784	TRPV6
1785	CRYBB3
1786	TMOD4
1787	CD4
1788	FAM71E1
1789	CDH16
1790	OTOP3
1791	TYROBP
1792	RNF39
1793	LIPK
1794	GPR84
1795	PFKFB4
1796	HOXB9
1797	MAST1
1798	LGALS9B
1799	SPRR2B
1800	SLAMF1
1801	SRD5A3
1802	HNF4A
1803	VPREB3
1804	SLC47A2
1805	YBX2
1806	CD5
1807	C19orf73
1808	TNFSF18
1809	FCGR3A
1810	CTHRC1
1811	IL12B
1812	COMTD1
1813	GJB2
1814	ODF3B
1815	APC2
1816	FBXO43
1817	JSRP1
1818	LPAR3
1819	PRF1
1820	PPP1R14D
1821	GSTO2
1822	NMB
1823	PTGES
1824	CD300A
1825	HAMP
1826	RGPD4
1827	ZBTB7C
1828	SMAGP
1829	PLCH2
1830	GAL
1831	SMIM24
1832	OVOL3
1833	C2orf72
1834	IFNG
1835	TUBA1C
1836	SELL
1837	CHAC1
1838	SLC37A2
1839	PANK1
1840	EDAR
1841	PBX4
1842	LRRIQ3
1843	TMEM184A
1844	TFF1
1845	DNAH14
1846	XK
1847	KISS1
1848	HNF4G
1849	CCL4
1850	SPRR2F
1851	ASCL2
1852	GRAMD1C
1853	SLC34A1
1854	IFIT3
1855	CD8A
1856	ATF5
1857	PSTPIP2
1858	UPK1B
1859	ZG16B
1860	BANK1
1861	BFSP2
1862	DUOXA1
1863	KISS1R
1864	FGD3
1865	BAIAP2L2
1866	GFI1
1867	PKP2
1868	XCL1
1869	SLC2A9
1870	ITGB2
1871	C8orf74
1872	PRELID2
1873	CRTAM
1874	GLOD5
1875	FBP1
1876	NRTN
1877	SHISA8
1878	PDE6G
1879	UPK3B
1880	TBX4
1881	CR2
1882	PLA2G4F
1883	CDKN2C
1884	C8G
1885	TREM1
1886	MFSD2A
1887	C2orf50
1888	LIPT2
1889	CHST6
1890	SP9
1891	NTF4
1892	CHP2
1893	OLFM4
1894	LGALS2
1895	MAGEA4
1896	ARSF
1897	EMX1
1898	SH3TC1
1899	MXRA5
1900	C6orf15
1901	KRT83
1902	TMEM19
1903	WDR88
1904	RAB38
1905	EXPH5
1906	GBX1
1907	CSAG3
1908	FAM83G
1909	MX2
1910	SP140
1911	DLK2
1912	CD74
1913	ARL11
1914	CRYBA2
1915	BCL2L15
1916	C4orf48
1917	CXCL3
1918	TOR4A
1919	CLIC3
1920	DEFB4A
1921	TCF24
1922	PLSCR2
1923	HLA-B
1924	SLC1A3
1925	XKRX
1926	TMPRSS7
1927	PDX1
1928	LMO1
1929	CYP7B1
1930	SAT1
1931	RAET1G
1932	EPS8L3
1933	PTPRH
1934	TUBAL3
1935	TFAP2C
1936	MUC1
1937	SLC30A10
1938	TNFRSF17
1939	SPATA32
1940	CERS3
1941	DHRS9
1942	PSG4
1943	KLK5
1944	ADGRF3
1945	IL37
1946	C17orf99
1947	CRABP2
1948	GUCY2D
1949	SLC44A4
1950	KIAA0319
1951	EN2
1952	FCRL4
1953	ACTBL2
1954	GRIN1
1955	TMC7
1956	ZNF365
1957	TEX101
1958	ADGRE1
1959	FFAR2
1960	DHCR7
1961	NCR3
1962	ARHGAP40
1963	RAB41
1964	PIK3CG
1965	HOXB13
1966	NCOA7
1967	RNF43
1968	CLPSL1
1969	FADS6
1970	MEIOB
1971	DEPDC7
1972	BTLA
1973	SHCBP1L
1974	NAGS
1975	CEACAM7
1976	TBX6
1977	TLR10
1978	MATK
1979	DAND5
1980	SLC39A2
1981	GNAT2
1982	TENM2
1983	BMP8A
1984	METTL7B
1985	CXorf21
1986	FOXI3
1987	SCIN
1988	KSR2
1989	MEST
1990	NFAM1
1991	SLCO4C1
1992	FABP6
1993	XKR9
1994	SYCE2
1995	XCL2
1996	AKR1C2
1997	CLIC6
1998	UBASH3A
[truncated: 882 more rows]

## Sheet: Supplementary table 3
The intersection genes of down-regulated DEGs
Number	Down-regulated genes
1	A1BG
2	AARSD1
3	ABCB6
4	ABHD16A
5	ACAD11
6	ACTA2
7	ACY1
8	ADAM33
9	ADCY4
10	ADIRF
11	ADORA2A
12	ADSL
13	AGAP4
14	AGAP5
15	AGAP6
16	ALDOA
17	AMT
18	ANKHD1
19	ANKHD1-EIF4EBP3
20	ANKRD36B
21	ARHGEF10
22	ARHGEF25
23	ARL17A
24	ARL2BP
25	ARL6IP4
26	ARPC1B
27	ARPC4-TTLL3
28	AS3MT
29	ASNS
30	ATF7
31	ATP6V0C
32	ATP6V1G2-DDX39B
33	BBS1
34	BCAP29
35	BCKDHA
36	BEST1
37	BHLHB9
38	BLOC1S5-TXNDC5
39	BOLA2
40	BSCL2
41	C11orf98
42	C16orf46
43	C17orf49
44	C18orf32
45	C1QTNF5
46	C20orf203
47	C2orf74
48	C4orf36
49	CACNA1C
50	CACNB2
51	CAMK1
52	CBWD3
53	CCDC103
54	CCDC107
55	CCL14
56	CD302
57	CD68
58	CDC42EP2
59	CDK11A
60	CDK3
61	CDK5RAP3
62	CELF6
63	CEMP1
64	CHD1L
65	CHKB
66	CHKB-CPT1B
67	CHMP4A
68	CHTF8
69	CIDEB
70	CKLF
71	CLEC3B
72	CLN3
73	CMC4
74	CNPY2
75	COMMD3-BMI1
76	COX20
77	CRELD1
78	CRLS1
79	CTRL
80	CYB5D1
81	DBNDD2
82	DCAF8
83	DDT
84	DDX47
85	DHPS
86	DIABLO
87	DMRTC1B
88	DNAJC25-GNG10
89	DNLZ
90	DPH1
91	ECE2
92	EEF1G
93	EGFL8
94	EGLN2
95	EIF3C
96	EIF3CL
97	EIF4A1
98	EMC6
99	ERCC5
100	ERVK3-1
101	EVA1B
102	EZH1
103	F8A3
104	FAM156A
105	FAM156B
106	FAM187A
107	FAM219B
108	FAM47E-STBD1
109	FBXL22
110	FKBP2
111	FLT3LG
112	FXYD1
113	FXYD6
114	GABARAP
115	GCSH
116	GEMIN7
117	GET4
118	GIMAP1-GIMAP5
119	GIMAP5
120	GIT2
121	GNG10
122	GOLGA6L4
123	GOLGA8N
124	GOLGA8R
125	GOLGA8S
126	GPR146
127	GPRASP1
128	GPS2
129	GRAPL
130	GTF2H2C
131	GTF2H4
132	GTF2IRD2
133	GTF2IRD2B
134	HDAC10
135	HDHD2
136	HERC3
137	HINT2
138	HNRNPUL2-BSCL2
139	HSD17B3
140	HSPB2
141	HSPB2-C11orf52
142	HSPB6
143	HSPB7
144	HYI
145	HYPK
146	IDS
147	IFI30
148	IFNAR2
149	IL10RB
150	ILK
151	INO80B
152	INO80B-WBP1
153	IPO4
154	ISY1-RAB43
155	JAM3
156	JMJD8
157	KANK2
158	KAT5
159	KIAA0408
160	KLC1
161	KRIT1
162	KRTCAP2
163	LAT
164	LCN10
165	LCN6
166	LDLRAD2
167	LGI4
168	LIMS2
169	LIN37
170	LMOD1
171	LRP11
172	LRRC24
173	LRRC70
174	LY6G5B
175	LZTR1
176	MAGED4
177	MAGED4B
178	MAP3K12
179	MATR3
180	MCTS2P
181	MDP1
182	MED17
183	MEMO1
184	MGAT2
185	MIF
186	MMP23B
187	MRGPRF
188	MROH7-TTC4
189	MRPL38
190	MRPL53
191	MRPS24
192	MSANTD3-TMEFF1
193	MTMR3
194	MUSTN1
195	MUTYH
196	NAALAD2
197	NAIP
198	NBPF12
199	NBPF14
200	NBPF19
201	NCAM1
202	NDST2
203	NDUFA13
204	NDUFV2
205	NEURL2
206	NICN1
207	NME1-NME2
208	NOP2
209	NPHP3
210	NPHP3-ACAD11
211	NPIPA1
212	NPIPA7
213	NPIPB3
214	NPIPB5
215	NRN1L
216	NUDT3
217	OGFOD2
218	OVCA2
219	PABPN1
220	PCBP1
221	PDXP
222	PFDN5
223	PHC1
224	PIK3R2
225	PKD2
226	PMF1-BGLAP
227	POLR2J2
228	PPT2-EGFL8
229	PRICKLE4
230	PRRT2
231	PRSS50
232	PSEN2
233	PSMA2
234	PSMA6
235	PSMD9
236	PTPMT1
237	PTPRCAP
238	PTRH1
239	PYURF
240	RAB11FIP2
241	RAB4B
242	RABGEF1
243	RAD50
244	RANGRF
245	RASA4
246	RASA4B
247	RBFOX3
248	RBM14-RBM4
249	RBM34
250	RBM4
251	RBM5
252	RGPD5
253	RGPD6
254	RNASE4
255	RNASEK
256	RNASEK-C17orf49
257	RNF31
258	RPL17
259	RPL17-C18orf32
260	RPL36A
261	RPP21
262	RPS10
263	RPS10-NUDT3
264	RPS17
265	RTEL1
266	RTEL1-TNFRSF6B
267	RWDD3
268	SAP25
269	SARNP
270	SCLY
271	SDR39U1
272	SERF1B
273	SERINC4
274	SGSM3
275	SHANK3
276	SIX5
277	SLC25A32
278	SLC39A1
279	SLC7A6OS
280	SLX1A
281	SLX1B
282	SMARCE1
283	SMTN
284	SNAP23
285	SNRPN
286	SNX15
287	SPDYE3
288	SPIN2A
289	SPNS1
290	SPSB3
291	SRCAP
292	SRGAP2B
293	SRXN1
294	ST20-MTHFS
295	ST3GAL3
296	ST6GALNAC6
297	STARD9
298	STRADA
299	SULT1A3
300	SULT1A4
301	SUPT4H1
302	SYNJ2BP-COX16
303	SYS1-DBNDD2
304	TAF10
305	TAX1BP3
306	TBCE
307	TCEAL1
308	TEN1
309	TEN1-CDK3
310	TICAM2
311	TIMM23B
312	TJP2
313	TM9SF1
314	TMEM256-PLSCR3
315	TMEM262
316	TMEM265
317	TNS2
318	TNXB
319	TOMM5
320	TOMM6
321	TOP3B
322	TRAPPC5
323	TREX1
324	TRIM34
325	TSFM
326	TSPYL2
327	TTC4
328	TXNDC5
329	U2AF1
330	U2AF1L4
331	UBE2V1
332	USHBP1
333	UTP14C
334	VARS2
335	WDR73
336	WDR83OS
337	ZBED6
338	ZC3H11A
339	ZFPL1
340	ZNF177
341	ZNF23
342	ZNF280D
343	ZNF333
344	ZNF337
345	ZNF410
346	ZNF446
347	ZNF559-ZNF177
348	ZNF564
349	ZNF593
350	ZNF625-ZNF20
351	ZNF816-ZNF321P
352	RNASEH2A
353	WBP1
354	PYGM
355	NBPF11
356	ZNF25
357	GRAP
358	CTBS
359	MEF2B
360	GTF2A1L
361	CLEC4A
362	RPS23
363	LRCH4
364	PLGLB1
365	TNS1
366	ALG9
367	TPCN2
368	EEF1D
369	TVP23C-CDRT4
370	ZGPAT
371	LDB2
372	HAUS7
373	TUBA8
374	CSRP1
375	CLCN6
376	CXCR5
377	KCNB1
378	NPIPB9
379	ZCCHC24
380	TTLL3
381	LRRC37A
382	CPT1B
383	VIP
384	GPIHBP1
385	MRPL46
386	TLR9
387	SH3BP5
388	NGRN
389	INPP5A
390	FLCN
391	ZNF709
392	CSDC2
393	MTHFS
394	POU6F1
395	CUZD1
396	SUPT20HL1
397	PTP4A1
398	FAM153B
399	GTF2I
400	HSPA12B
401	TBC1D1
402	ABHD14A-ACY1
403	PGAM2
404	CCZ1
405	MAZ
406	GPR17
407	ANKRD36
408	PGA3
409	CBX7
410	EIF4EBP3
411	CCM2L
412	SORBS1
413	ALKBH6
414	HSFX1
415	RPL26
416	MAD1L1
417	TSSK3
418	ABCA9
419	CDRT4
420	PLA2G4B
421	TIGD7
422	KCNAB3
423	NBPF9
424	JPH4
425	LRRC37A2
426	PRC1
427	CTNND1
428	TNNI3K
429	ZNF57
430	CKLF-CMTM1
431	SEC16B
432	PTGR2
433	BBIP1
434	PTGER3
435	DET1
436	DDX17
437	YPEL4
438	CAMTA2
439	EGLN1
440	MAN2C1
441	TCAF1
442	KCNMB1
443	PRR4
444	PRPF40B
445	FAM133B
446	RAB24
447	TRIM52
448	SLC4A5
449	DMPK
450	REV3L
451	CLIP3
452	TRIM73
453	UBAP1L
454	SH3BGR
455	FBXO31
456	STAT5B
457	PCSK7
458	AKAP8L
459	PINK1
460	FANCG
461	CNTNAP1
462	MSH5-SAPCD1
463	POC1B-GALNT4
464	PCDHGA3
465	KCTD7
466	TUBE1
467	FHL5
468	TMED7-TICAM2
469	PKD1
470	SARS2
471	JAM2
472	FAM228B
473	CALML4
474	BNC2
475	ANKRD23
476	HAND2
477	ZNF322
478	ZDHHC17
479	AP002884.2
480	RGPD8
481	GOLGA8Q
482	TAGLN
483	TRPC4
484	SGCA
485	ARHGEF17
486	NUMA1
487	NEURL4
488	KANK3
489	ZRANB2
490	ABCG2
491	PCDHGA2
492	CBWD5
493	ZHX1-C8orf76
494	NOL12
495	DDX19A
496	NUTM2D
497	GABBR1
498	MEIS3
499	FAM89B
500	MRPL2
501	POLR2M
502	PCDHGB6
503	PLGLB2
504	IFFO1
505	PDE2A
506	SYNE1
507	NDUFS7
508	SPDYE11
509	SYTL4
510	TGFB1I1
511	ZC3H12B
512	BACE1
513	SPDYE16
514	FTH1
515	LRRN4CL
516	OSR2
517	PRSS53
518	STARD8
519	ZEB1
520	RPL22
521	ZNF781
522	IRF9
523	VAMP2
524	CRY2
525	AGPAT1
526	SNED1
527	CCDC116
528	ZNF248
529	COQ6
530	MTRF1L
531	GOLGA8M
532	ABCC9
533	PCDHB15
534	SPARCL1
535	RASL12
536	AZI2
537	TACC1
538	WSB1
539	DACT3
540	SYNGAP1
541	AOC3
542	CASQ2
543	ARHGEF15
544	CNRIP1
545	EBF1
546	ITPR1
547	PTOV1
548	PSD
549	MYH11
550	LPP
551	TXNDC12
552	HOXA4
553	ABCA6
554	C11orf52
555	ARHGAP6
556	GOLGA8B
557	GARNL3
558	WASH6P
559	DIXDC1
560	PNISR
561	RERE
562	NBPF10
563	GNG5
564	LIMS3
565	PGA4
566	NOVA2
567	ADHFE1
568	NBPF1
569	DPT
570	PPP1R12B
571	PCDHGA12
572	PTCD1
573	PTGDS
574	MSTO1
575	HIC1
576	CACNA1H
577	NDUFB8
578	KCNJ8
579	SUPT20HL2
580	PEG3
581	GPR89B
582	CALCOCO1
583	KDR
584	SOGA3
585	KCNIP4
586	DDX39B
587	VPS33B
588	NPIPA8
589	HRC
590	MTCP1
591	NPIPB4
592	AHRR
593	MAP6D1
594	AFAP1
595	FPGT-TNNI3K
596	ANGPTL1
597	ELL3
598	ZNF728
599	PHLDB1
600	MTERF4
601	CREBRF
602	TCP10L
603	THBS3
604	TRAPPC6B
605	KCNMA1
606	GPR135
607	AIDA
608	ECSCR
609	RAB43
610	MTFR1L
611	CNN1
612	CALHM2
613	NOTCH4
614	NPIPB8
615	LUC7L3
616	RNPC3
617	SPICE1
618	CCL16
619	NISCH
620	ZSCAN21
621	FILIP1
622	CHN2
623	PRUNE2
624	DCHS1
625	SARM1
626	NPEPL1
627	KLHDC1
628	MYLK
629	TCEAL7
630	COG8
631	FOXO1
632	PDE4C
633	NOMO2
634	ITGA7
635	MYOCD
636	POLD4
637	FAM160B1
638	TCEAL6
639	SNX21
640	TIAF1
641	ZACN
642	TCEAL4
643	PTGES3L-AARSD1
644	ANGPT4
645	MITF
646	MYZAP
647	NLGN2
648	ZIM2
649	TBX19
650	CCZ1B
651	LYVE1
652	IGF2
653	ITIH4
654	PRICKLE2
655	GSTM2
656	PABPC5
657	DES
658	CRHR1
659	NBPF15
660	MGARP
661	RABL2A
662	C11orf96
663	PLN
664	PET117
665	FHL1
666	GOLGA8T
667	LENG8
668	B3GAT2
669	KBTBD4
670	NPAS4
671	PDE1B
672	RAPH1
673	FBXO24
674	ROBO4
675	SRGAP2C
676	WFS1
677	FAM13C
678	TLN1
679	COX16
680	PGM5
681	PDZRN3
682	FLT4
683	RAI2
684	NUPR1
685	BCL2L2-PABPN1
686	TTBK2
687	CD34
688	PDCD6
689	LTBP4
690	PODN
691	TAF1C
692	SLC31A2
693	WDR19
694	PTH1R
695	PDE8B
696	KCNE2
697	MXRA7
698	SMN1
699	PPP1R14A
700	STON1-GTF2A1L
701	RBFOX2
702	CPED1
703	ADGRD1
704	EEF1A1
705	ZSCAN18
706	PPP1R12C
707	JMJD7
708	RPS3A
709	JAZF1
710	VAMP1
711	RABL2B
712	RUNX1T1
713	RALGDS
714	TMSB15B
715	RSPO1
716	NPIPB7
717	PTGIS
718	ADAM29
719	ENTPD1
720	GSTM5
721	TMEM200B
722	RASGRP2
723	GUCY1A2
724	L3MBTL1
725	SIN3B
726	DEXI
727	SLC5A4
728	SPRN
729	PLCL1
730	NPR2
731	HAPLN4
732	NREP
733	PTCH2
734	SIDT2
735	FBXL7
736	C7orf25
737	ESAM
738	MYCT1
739	SPEG
740	MTG1
741	TMEM120B
742	ZNF208
743	ATN1
744	GNB3
745	RABAC1
746	LIX1L
747	TIE1
748	SLC35E2B
749	TNFSF12
750	KLHL10
751	RAB23
752	PAOX
753	SCHIP1
754	ADAMTS5
755	LDHB
756	RPP14
757	ABCA8
758	ZNF276
759	FAM86B1
760	ZCCHC12
761	PPAN
762	PILRB
763	SLC2A4
764	JMJD7-PLA2G4B
765	XPC
766	ABCA10
767	ZDHHC14
768	MASP1
769	CALD1
770	PRKG1
771	TRIM3
772	CYP46A1
773	APOBEC3D
774	SNRK
775	DNAJC18
776	SCN7A
777	ADGRA2
778	LMBR1L
779	MEF2C
780	ZNF540
781	RHOJ
782	C14orf28
783	CCDC180
784	CFL2
785	CYP11B1
786	CCPG1
787	SLC35D2
788	RDH5
789	TNFAIP8L3
790	CLN5
791	NKTR
792	ZBTB16
793	THTPA
794	ANKRD39
795	DDR2
796	MAMDC2
797	THRA
798	PPT2
799	SYPL2
800	CRISPLD2
801	PPM1K
802	PURG
803	SYT15
804	DPP6
805	CUBN
806	KLHL41
807	HBA1
808	ZSCAN26
809	ITGB1BP2
810	MROH7
811	ZNF676
812	ANAPC15
813	RBM6
814	APBB1
815	SPIN2B
816	ZNF516
817	MYOZ2
818	RERG
819	BRF2
820	PCDHGA5
821	ADGRF5
822	RAB3IL1
823	RAP2C
824	NPPA
825	ADAMTS10
826	FAM110D
827	PNPLA7
828	CCDC13
829	APBB3
830	CELA3A
831	SDHA
832	ADAMTSL1
833	NUTM2A
834	KIAA1755
835	TAL1
836	FBLN5
837	NHEJ1
838	BDH2
839	PCDHGB7
840	RUSC2
841	LCNL1
842	LSMEM1
843	CCL15-CCL14
844	TEK
845	MAP3K3
846	NPIPB6
847	GOLGA8O
848	NBPF26
849	CHRD
850	KCNE4
851	ACACB
852	TTC28
853	ZNF775
854	FAM229A
855	CLEC14A
856	NACAD
857	TMA7
858	GH1
859	RHOQ
860	CYP51A1
861	SLC7A6
862	C11orf95
863	LIME1
864	NRIP2
865	ZNF512
866	S1PR1
867	POPDC2
868	PCDHGA6
869	HEXA
870	NDN
871	ZSWIM8
872	STON1
873	PEAR1
874	ATOH8
875	ENPP2
876	TMEM240
877	PDLIM3
878	ACTG2
879	HABP4
880	TCF23
881	GCHFR
882	SYNPO2
883	NTRK3
884	CABP1
885	SMG6
886	RASL11B
887	IKBKG
888	FAM9B
889	PCDHGB4
890	MTERF2
891	SCMH1
892	SLC8A1
893	MAP6
894	RBPMS
895	DAAM2
896	AKAP13
897	MRI1
898	AMACR
899	KLF9
900	FNBP1
901	SPDYE2
902	FBXO11
903	PALLD
904	GNG11
905	EMCN
906	SEL1L2
907	TMEM255B
908	EIF3L
909	ZYX
910	STX16-NPEPL1
911	PRELP
912	PDE1A
913	ATP1B2
914	GOLGA8K
915	NKAPL
916	KCNN3
917	GLS2
918	ICAM2
919	TUB
920	CXCL12
921	ZBTB46
922	LYRM9
923	ZNF224
924	SEC31B
925	BBS5
926	CCDC85A
927	HIGD1B
928	NOXO1
929	GYS2
930	MEIS2
931	RGPD1
932	SRRM2
933	CRHBP
934	OR5K2
935	DLG4
936	SLFNL1
937	SLC45A1
938	ST6GALNAC3
939	TACR2
940	MC1R
941	MYOC
942	PDE1C
943	NRBP2
944	NFATC4
945	ATP8B2
946	ACR
947	TCF21
948	EMILIN1
949	ADGRG4
950	CHD4
951	TMBIM4
952	PSMC1
953	GOLGA8J
954	TGFBR3
955	GOLGA6A
956	CHRDL2
957	MYL9
958	MSRB3
959	ZBTB47
960	NT5DC3
961	NOS3
962	DTX3
963	ANTXR2
964	MPRIP
965	RALGAPA1
966	ATP6V1G2
967	INMT
968	POFUT2
969	GRID1
970	PLIN4
971	KCNAB1
972	AKAP6
973	NPIPA5
974	EXTL1
975	PDGFRA
976	LAMA2
977	RECK
978	MMRN2
979	PAN2
980	EDNRB
981	HNRNPA1P48
982	HOXA11
983	ZNF625
984	HAPLN2
985	PDK2
986	CDON
987	DND1
988	C3orf18
989	SOD3
990	PHKA2
991	GOLGA8A
992	CLVS2
993	TBC1D2B
994	NOVA1
995	LOXL3
996	PET100
997	LRRC32
998	SLC6A1
999	PRICKLE1
1000	DMTF1
1001	GDF1
1002	ATP2B4
1003	SCARF1
1004	ZNF366
1005	SLC25A27
1006	CELA2A
1007	FERMT2
1008	RAB4B-EGLN2
1009	CMTM5
1010	STARD13
1011	POLI
1012	KLF15
1013	PIANP
1014	ENPEP
1015	PGA5
1016	OGT
1017	CCNK
1018	C17orf107
1019	RUNDC3B
1020	VIM
1021	NUTM2B
1022	TIMP2
1023	SCRG1
1024	AMY2B
1025	ZRANB1
1026	ZCCHC18
1027	AVPR1A
1028	CFP
1029	LONRF2
1030	HBP1
1031	ZNF223
1032	ACOX2
1033	PDLIM7
1034	C19orf44
1035	ZNF514
1036	TMOD1
1037	FLNA
1038	GNG7
1039	PRND
1040	ZNF286A
1041	KIAA1614
1042	CHRDL1
1043	JPH2
1044	ATP8B4
1045	ECM2
1046	ZHX3
1047	PXN
1048	ZNF891
1049	PXK
1050	MZF1
1051	ICA1L
1052	PDGFRB
1053	SPECC1L-ADORA2A
1054	TCEAL3
1055	CYYR1
1056	AKT3
1057	ACCS
1058	CAPN3
1059	C7
1060	NEXN
1061	LTBP3
1062	SUN2
1063	ITGA11
1064	ENPP1
1065	HOXA10
1066	ZC3H6
1067	ARMCX4
1068	MYO9A
1069	SMOC2
1070	EDA2R
1071	TRIM63
1072	RNF103
1073	CITED1
1074	C6orf201
1075	DNHD1
1076	PMP22
1077	C2orf81
1078	KIAA0895L
1079	VASH1
1080	NYAP1
1081	SVIL
1082	ITPKB
1083	PTPRB
1084	A2M
1085	CTIF
1086	LAMA4
1087	MFGE8
1088	HECTD2
1089	ASPA
1090	DPY19L2
1091	LRRC4B
1092	HFM1
1093	SLIT3
1094	RPS15A
1095	CCDC181
1096	TNFRSF6B
1097	AFF3
1098	CARF
1099	NUSAP1
1100	HOXD4
1101	AGAP9
1102	FAXDC2
1103	MACF1
1104	MICU3
1105	GPRASP2
1106	CMYA5
1107	GALT
1108	SMARCD3
1109	ZEB2
1110	ZFP2
1111	PCDHGC3
1112	ADH1B
1113	REM1
1114	FAM193B
1115	NPB
1116	NME2
1117	GALNT15
1118	SERF1A
1119	PPAN-P2RY11
1120	FGF7
1121	LIFR
1122	CRIP1
1123	PCGF2
1124	NOMO3
1125	MYO15B
1126	SLC39A13
1127	MASP2
1128	RBM24
1129	SENP3
1130	ZNF521
1131	TRPC1
1132	GALNT4
1133	IL17D
1134	CAPRIN2
1135	RBPMS2
1136	SERP2
1137	ACSM3
1138	TTC14
1139	FBXO32
1140	DCN
1141	C1QTNF3-AMACR
1142	TPM1
1143	OLFML3
1144	ITIH3
1145	PDE7B
1146	ZNF10
1147	IFRD1
1148	ADGRL4
1149	NXPH3
1150	WDR6
1151	MGP
1152	HNRNPA1L2
1153	TRANK1
1154	SMCO3
1155	NAALADL1
1156	TBX2
1157	ACTL10
1158	WDR27
1159	EGFL7
1160	CLDN5
1161	COLQ
1162	ZNF582
1163	MYH3
1164	GGT1
1165	MICAL3
1166	STARD5
1167	AGTR1
1168	MSANTD2
1169	PLXDC1
1170	PLAC9
1171	KLHL33
1172	ADAMTS1
1173	AQP1
1174	POM121
1175	PDPR
1176	CPZ
1177	CELA3B
1178	FKBP7
1179	WDR17
1180	ZNF497
1181	SLC25A18
1182	GAB2
1183	HIPK4
1184	FGD5
1185	TPM2
1186	C10orf95
1187	ZNF677
1188	SVEP1
1189	PRRT1
1190	PPFIA2
1191	C1QTNF9
1192	GJA4
1193	ZNF821
1194	C1QTNF7
1195	SRPX
1196	TRO
1197	ANKDD1A
1198	GFRA1
1199	PCDHB7
1200	OPRL1
1201	ZNF660
1202	ASIC3
1203	FRMD7
1204	MAGI2
1205	SLC23A3
1206	EME2
1207	HOXD9
1208	MCHR1
1209	VKORC1
1210	PAM16
1211	NECAB1
1212	RGPD2
1213	COL6A1
1214	SCARF2
1215	DOCK4
1216	CEP85L
1217	SMAP1
1218	CNBD2
1219	EPN2
1220	PCDHGA4
1221	HBG2
1222	ACVRL1
1223	BTBD19
1224	RAB40A
1225	GAB1
1226	AP1G2
1227	ZNF418
1228	FAT4
1229	P2RX1
1230	BAG2
1231	RPL23A
1232	ZNF577
1233	LDB3
1234	PVRIG
1235	PRDM8
1236	PCDHGA7
1237	ZFPM2
1238	CSNK2B
1239	HSPG2
1240	PHYHIP
1241	MATN2
1242	RNF112
1243	TRAF5
1244	ANK2
1245	MCM3AP
1246	ABCB1
1247	MAS1
1248	GRIK5
1249	PRX
1250	MPDZ
1251	RSPH10B
1252	CD81
1253	SLC25A34
1254	MMRN1
1255	MSH5
1256	CYP2U1
1257	KPNA5
1258	RAF1
1259	KCNIP2
1260	C19orf33
1261	RAPGEF3
1262	COL6A2
1263	ZNF835
1264	SAMD4A
1265	C10orf105
1266	RSPH9
1267	MICAL1
1268	DIP2C
1269	HEMK1
1270	DHRS12
1271	FLNC
1272	ZNF135
1273	NAP1L3
1274	NUDT6
1275	SLC35F1
1276	OGN
1277	DENND2A
1278	CHRFAM7A
1279	RAMP1
1280	TSPAN2
1281	SLC18A2
1282	PLCD4
1283	ANKRD53
1284	LEFTY2
1285	KCNA4
1286	ADARB1
1287	REP15
1288	SYNE3
1289	MAGEE2
1290	FGF2
1291	APOLD1
1292	RAB40AL
1293	NFASC
1294	JTB
1295	POMGNT2
1296	KATNAL1
1297	SYT11
1298	ZNF385D
1299	C8orf88
1300	NOSTRIN
1301	LSMEM2
1302	NR2F2
1303	DCLK2
1304	WDR45
1305	UNKL
1306	ABRA
1307	NDUFA11
1308	GDF7
1309	LRCH2
1310	POLR2J3
1311	ZNF862
1312	THSD7A
1313	AKNA
1314	TMEM88
1315	STX2
1316	ZNF626
1317	F10
1318	PLEKHH2
1319	ADGRB3
1320	ENG
1321	PCDHGB3
1322	CCDC171
1323	INTU
1324	IGF1
1325	RIC3
1326	VGLL4
1327	WASF3
1328	NAP1L2
1329	RSPO3
1330	RFTN2
1331	SESN1
1332	SETMAR
1333	TSHZ3
1334	ZNF20
1335	NUDT7
1336	CPQ
1337	ZNF471
1338	OLFML1
1339	ADCY3
1340	KANSL1L
1341	SLC35F4
1342	SLC25A42
1343	PRCD
1344	ZNF763
1345	VCL
1346	SYNM
1347	LRRC2
1348	IGFBP5
1349	AMN1
1350	ZNF384
1351	MFAP4
1352	RNF144A
1353	PRH1
1354	HSD3B2
1355	PBX1
1356	ARMCX1
1357	IL11RA
1358	WT1
1359	CSNK2A3
1360	BGLAP
1361	HGF
1362	FAM162B
1363	NRXN2
1364	MYOM1
1365	BMP2K
1366	TBC1D3I
1367	TPCN1
1368	GOLGA6L9
1369	LIN7A
1370	DLL4
1371	EFEMP2
1372	SSC5D
1373	DMRTC1
1374	TNRC6C
1375	SYNC
1376	RCAN2
1377	PSMA1
1378	MAOB
1379	CTNNA3
1380	PECAM1
1381	HSPA12A
1382	ECHDC2
1383	ULK4
1384	CYBRD1
1385	C20orf194
1386	CTRB1
1387	MEOX2
1388	PCDHA1
1389	BMX
1390	VWF
1391	F8
1392	PKIG
1393	CLEC18A
1394	TAS2R20
1395	GIMAP8
1396	TMEM204
1397	FILIP1L
1398	APH1B
1399	LEPR
1400	TECTA
1401	PTGFR
1402	COLEC12
1403	TMEM200A
1404	GPM6A
1405	MRGPRD
1406	CITED2
1407	TXLNB
1408	TPGS1
1409	SERPINF1
1410	FAM180A
1411	NR2C2
1412	IQCJ-SCHIP1
1413	TUBA1B
1414	MAP1A
1415	PHLPP2
1416	HSPE1-MOB4
1417	TCEAL2
1418	C3orf33
1419	KCNN2
1420	NPIPA3
1421	CD300LG
1422	L3MBTL3
1423	SLC22A17
1424	HEYL
1425	HTR2B
1426	RBM44
1427	C4A
1428	IL17B
1429	TAS2R5
1430	CAPN11
1431	ANO2
1432	SEMA6C
1433	AOX1
1434	GOLGA7
1435	CADM3
1436	HBE1
1437	PRDM11
1438	KLHL3
1439	GOLGA8H
1440	PRTG
1441	GPR162
1442	FXYD7
1443	ITGA9
1444	PDK4
1445	KLHL4
1446	GATA6
1447	PCDHGA11
1448	PI15
1449	NPY5R
1450	TGFBR2
1451	LPAR4
1452	AMY2A
1453	PRLHR
1454	ZNF780B
1455	MYH1
1456	HMCN2
1457	TIMP3
1458	RASGRF2
1459	PTTG2
1460	PRM2
1461	TBC1D3B
1462	WDR86
1463	DENND3
1464	ANGPTL7
1465	RERGL
1466	RGS22
1467	IGFN1
1468	GTF2H2
1469	KLF2
1470	PRR16
1471	GPR161
1472	TMEM8B
1473	STX1B
1474	TBL1X
1475	RXFP2
1476	RNF180
1477	NFIX
1478	FAM117A
1479	FMOD
1480	LIPF
1481	SOCS2
1482	NPIPB11
1483	MXRA8
1484	PTCHD1
1485	TUBA3E
1486	TACR1
1487	BOLA2B
1488	KIF5A
1489	OSBPL1A
1490	SPTBN4
1491	COL14A1
1492	PGR
1493	SHPRH
1494	NMRK2
1495	ICAM4
1496	GIPC3
1497	CCL23
1498	ZNF404
1499	ATG9A
1500	ITIH5
1501	CORIN
1502	PLP1
1503	SNX32
1504	ACTC1
1505	SETBP1
1506	ANGPTL2
1507	GPR4
1508	HLX
1509	UBE2F-SCLY
1510	FRY
1511	SORBS3
1512	APOD
1513	MEIS1
1514	SHE
1515	MPZ
1516	GDAP1L1
1517	APBB2
1518	PCDHB12
1519	NTRK1
1520	KLHL38
1521	DNAJB7
1522	GNA14
1523	CAMK2A
1524	ADAM20
1525	GYPC
1526	CTRB2
1527	ACOT1
1528	CYP21A2
1529	ZNF771
1530	PCDHGA9
1531	OMD
1532	ADAM11
1533	SAPCD1
1534	ARL2-SNX15
1535	GATA2
1536	ITGA10
1537	ARHGEF6
1538	HIF3A
1539	CORO2B
1540	HOXD3
1541	NDRG2
1542	ACSM1
1543	ZNF155
1544	EID2B
1545	PCDHB5
1546	SCARA5
1547	TBXA2R
1548	LURAP1
1549	GSTT2B
1550	HBZ
1551	THBS4
1552	SSTR3
1553	RYR3
1554	DYNLRB1
1555	FAM110B
1556	CACNA1G
1557	SHPK
1558	INSRR
1559	CLEC1A
1560	CCDC136
1561	ITM2A
1562	SYT9
1563	DGCR6
1564	BCHE
1565	PRAF2
1566	AMPH
1567	GREB1
1568	VIPR2
1569	PCDHB4
1570	CCDC89
1571	ERICH6B
1572	BOC
1573	C16orf86
1574	RCVRN
1575	CEP112
1576	INSR
1577	DLC1
1578	OPCML
1579	NPDC1
1580	ZNF511
1581	SGIP1
1582	ADAMTS9
1583	ACTN3
1584	HHATL
1585	LAMB2
1586	PCDHGC4
1587	TSPAN18
1588	MYOT
1589	SCN2B
1590	BCL6
1591	SEC24C
1592	CTTNBP2
1593	ADCY6
1594	ARHGAP20
1595	ADRA1D
1596	PTGDR
1597	BCL2
1598	SSPN
1599	DEFA1
1600	SLITRK3
1601	TSTD2
1602	AADACL4
1603	GOLGA6L10
1604	STAB1
1605	HSFX2
1606	STXBP1
1607	ITGA8
1608	RASSF8
1609	C4B
1610	CPLX1
1611	RAPGEF4
1612	GIMAP1
1613	PNLIP
1614	GPR22
1615	ZBED3
1616	CCDC144A
1617	GPSM1
1618	BPI
1619	CLEC4G
1620	NHSL2
1621	ZNF423
1622	GPR182
1623	ARHGEF40
1624	SLC6A16
1625	NEIL1
1626	PPEF2
1627	STK36
1628	TBC1D3C
1629	PTGES3L
1630	FOXL2NB
1631	PLCXD3
1632	PDF
1633	CCDC69
1634	GRIA2
1635	TIMP4
1636	TMEM31
1637	OR2A1
1638	SLC46A1
1639	PLXNB3
1640	SH2D3C
1641	ENOX1
1642	NUDT10
1643	BRS3
1644	ZNF493
1645	KCNA5
1646	SLC43A1
1647	TM4SF18
1648	CYP17A1
1649	COX7A1
1650	EDNRA
1651	DMD
1652	APOC4-APOC2
1653	MCAM
1654	RNASE13
1655	UTS2B
1656	ARID5A
1657	XIRP2
1658	ACKR1
1659	ACSS3
1660	ARHGAP31
1661	ADGRE5
1662	TNFSF13
1663	CGNL1
1664	TNFSF12-TNFSF13
1665	VSTM4
1666	ZKSCAN7
1667	MYO15A
1668	IGFBP7
1669	CTSK
1670	CA4
1671	ZNF99
1672	SOX18
1673	CORO7-PAM16
1674	THPO
1675	SAMD14
1676	LRRK2
1677	CHURC1-FNTB
1678	CDK15
1679	KALRN
1680	RBMS3
1681	CD93
1682	MSH4
1683	THBS2
1684	DGKB
1685	DCAF12L2
1686	FBXO40
1687	TXNIP
1688	KCNK4
1689	TMEM191C
1690	HSD17B14
1691	YJEFN3
1692	MYL3
1693	CCDC81
1694	VENTX
1695	ZNF491
1696	PLK5
1697	TM6SF1
1698	P2RX7
1699	RAB9B
1700	RGS5
1701	NEGR1
1702	CHIC1
1703	MATN1
1704	UBQLNL
1705	PHF21B
1706	EMX2
1707	SMIM10
1708	KCNS2
1709	PRL
1710	CDH23
1711	CREB3L2
1712	ZNF439
1713	CDCP2
1714	OR8S1
1715	MAGEL2
1716	ANXA6
1717	CYTL1
1718	RADIL
1719	DTNA
1720	ICOSLG
1721	KCNMB2
1722	UBE4A
1723	CAB39L
1724	PCDH18
1725	GLIPR1
1726	ARMC9
1727	FXYD2
1728	WSCD2
1729	GJA9
1730	GRIA3
1731	EML1
1732	GRK5
1733	RGS11
1734	IGDCC4
1735	PLA2G6
1736	GAS1
1737	CA3
1738	HSD17B13
1739	TMOD2
1740	DSCAML1
1741	C14orf132
1742	ZNF83
1743	DNAH1
1744	PLAGL1
1745	RHAG
1746	TBC1D26
1747	SLC24A2
1748	ZC4H2
1749	TBX3
1750	CDC42EP3
1751	EPDR1
1752	PCDHA3
1753	ASPN
1754	GDF10
1755	DUSP26
1756	ATP1A2
1757	CILP
1758	XAF1
1759	DNAJB5
1760	GAS7
1761	TENM1
1762	ABI3BP
1763	IL17RD
1764	TMEM47
1765	MTRNR2L4
1766	ANKRD20A1
1767	PTPRM
1768	SPDYE2B
1769	FREM1
1770	PRPH2
1771	ACOT2
1772	PDZD4
1773	ACBD4
1774	IL16
1775	LRRD1
1776	PER1
1777	LHX4
1778	SNPH
1779	SPEF2
1780	RBM20
1781	CNR1
1782	ATRNL1
1783	COL18A1
1784	FLT1
1785	PRM1
1786	HTR2A
1787	CLSTN2
1788	HOXA7
1789	KLRK1
1790	CLEC4M
1791	PID1
1792	OSBPL5
1793	GREM2
1794	MTURN
1795	MMP19
1796	SEMA3G
1797	LRRTM2
1798	N4BP2L1
1799	ZNF503
1800	EBF2
1801	AR
1802	ADCY5
1803	FAM187B
1804	FAM209A
1805	PXMP2
1806	TCEAL5
1807	SLC4A3
1808	FXYD6-FXYD2
1809	SPON2
1810	CPA1
1811	TWIST2
1812	FZD4
1813	FAM131B
1814	AK1
1815	AP1S2
1816	CLDN15
1817	TUBA1A
1818	CNTNAP3B
1819	GPR21
1820	SMIM10L2B
1821	BCO2
1822	COL6A3
1823	PTPN5
1824	NR2F1
1825	ZNF382
1826	BLOC1S1
1827	GLIPR1L2
1828	NPR1
1829	SPRY1
1830	NRP2
1831	NR5A2
1832	OR51E2
1833	PKNOX2
1834	PCOLCE
1835	CDH13
1836	ACSM5
1837	HPSE2
1838	KANK1
1839	TTYH2
1840	SELP
1841	NR1D1
1842	AQP8
1843	NLGN3
1844	EVC
1845	DCLK1
1846	FAP
1847	DEFA1B
1848	TTC34
1849	GPR173
1850	ADRA1A
1851	TRIM74
1852	FADD
1853	FGFR1
1854	ZFP28
1855	LRRC49
1856	ZFP36L2
1857	TBC1D14
1858	FGF11
1859	NFAT5
1860	CDO1
1861	DNM3
1862	KCTD12
1863	MAN1C1
1864	SCNN1D
1865	CDH5
1866	NPY1R
1867	MYH2
1868	SYCN
1869	DIRAS1
1870	PAMR1
1871	LRRC37A3
1872	GJA5
1873	HOXD8
1874	MTMR11
1875	SMN2
1876	EPS8
1877	SNCA
1878	RPRM
1879	CHST5
1880	MYADM
1881	ARMC12
1882	C12orf57
1883	ABCC8
1884	SIGLEC5
1885	ITGA1
1886	COL27A1
1887	SYN2
1888	MAPK10
1889	EBLN2
1890	ZNF853
1891	NID1
1892	DGKI
1893	GEM
1894	SLIT2
1895	TMEM158
1896	PROX2
1897	ERG
1898	RPS6KA2
1899	KCTD8
1900	PTGER2
1901	MYH7
1902	HLF
1903	PRDM5
1904	ATP6V1B1
1905	ATL1
1906	NDP
1907	MYRIP
1908	ATP2B2
1909	DOCK11
1910	ASIC4
1911	PAPLN
1912	C8orf44-SGK3
1913	CYP1A1
1914	RHOBTB1
1915	HSD17B6
1916	CLMP
1917	PLA2G1B
1918	MAS1L
1919	GRIP2
1920	DZIP1
1921	HSD17B11
1922	CCR10
1923	NHLRC4
1924	LMOD2
1925	ADAMTS3
1926	PRG4
1927	MYOZ3
1928	C9orf131
1929	GJC1
1930	ADCYAP1R1
1931	ROR1
1932	ERVFRD-1
1933	TMEM26
1934	JAKMIP2
1935	PLVAP
1936	ICAM3
1937	NLRP1
1938	ZNF441
1939	FGF22
1940	SGCD
1941	DOK6
1942	RHOF
1943	GRM7
1944	PTP4A3
1945	EDA
1946	SRL
1947	GPR20
1948	SLC24A3
1949	BIVM-ERCC5
1950	C1QTNF9B
1951	CFAP69
1952	GLT8D2
1953	GGT5
1954	LINGO2
1955	ESR1
1956	HDC
1957	FNDC5
1958	XPNPEP2
1959	DCD
1960	GAS6
1961	TMEM132C
1962	WTIP
1963	AASS
1964	RSPH10B2
1965	GIMAP6
1966	LMCD1
1967	RAMP2
1968	S1PR3
1969	STK33
1970	PDZRN4
1971	RASSF2
1972	FAM180B
1973	POLN
1974	FLRT1
1975	NGF
1976	CA11
1977	TDRD6
1978	SLC7A3
1979	FBXO17
1980	MEOX1
1981	TTN
1982	RFTN1
1983	SGCE
1984	MICAL2
1985	RAB44
1986	APBA1
1987	PHACTR1
1988	CYP7A1
1989	ZNF354C
1990	PI16
1991	IGFBP4
1992	AEBP1
1993	ADAMTS6
1994	ACTN2
1995	TMEM253
1996	CCL27
1997	NPIPA2
1998	FYN
[truncated: 665 more rows]

## Sheet: Supplementary table 4
390 Cuproptosis-related genes (CRGs)
Number	CRGs
1	ZNF365
2	ZNF341
3	ZKSCAN5
4	ZFAT
5	ZBTB11
6	YEATS2
7	YARS2
8	YAE1
9	XRN1
10	WDR12
11	WARS2
12	VPS45
13	VARS2
14	UTP25
15	USE1
16	UQCRC2
17	UQCRC1
18	UQCR10
19	UQCC2
20	UQCC1
21	UBE2I
22	UBAP2L
23	UBA2
24	U2SURP
25	TWNK
26	TUT1
27	TUBGCP4
28	TSC22D2
29	TRRAP
30	TRIM32
31	TRAPPC11
32	TRAIP
33	TPK1
34	TOP1MT
35	TMEM191B
36	TKT
37	TIMM9
38	TFAM
39	TEFM
40	TEDC1
41	TARS2
42	TANK
43	TAF6L
44	TAF4
45	TADA2A
46	SYMPK
47	SURF6
48	SUPT16H
49	STK11
50	STARD7
51	SSBP1
52	SRP54
53	SPDYE1
54	SPATA5
55	SOX2
56	SNAPIN
57	SLFN11
58	SLC7A5
59	SLC25A51
60	SLC25A39
61	SLC25A32
62	SLC25A26
63	SLC25A19
64	SLC16A1
65	SHMT2
66	SGF29
67	SDHAF2
68	SCAP
69	SARS2
70	SAMM50
71	RUVBL2
72	RSL1D1
73	RRN3
74	RPUSD4
75	RPUSD3
76	RPS27A
77	RPS25
78	RPS19
79	RPLP0
80	RPL7A
81	RPL3
82	RPL28
83	RPL27
84	RPL19
85	RPL10A
86	RPAP1
87	RPAIN
88	RMND1
89	REXO2
90	RCC1L
91	RB1
92	RAD9A
93	QRSL1
94	PURG
95	PTPMT1
96	PTCD3
97	PSMD6
98	PSMB5
99	PSMA6
100	PRKDC
101	PRDM10
102	PRC1
103	PPIE
104	PPA2
105	POT1
106	POLR2K
107	POLR2B
108	POLG
109	PMVK
110	PITRM1
111	PHF5A
112	PGP
113	PFKP
114	PET117
115	PET100
116	PDZD4
117	PDHX
118	PDHB
119	PDHA1
120	PDE12
121	PCGF6
122	PCBP2
123	PARS2
124	OXA1L
125	OSBPL9
126	NUP133
127	NUBPL
128	NSF
129	NRF1
130	NOP2
131	NFYC
132	NDUFV1
133	NDUFS6
134	NDUFS3
135	NDUFS2
136	NDUFS1
137	NDUFB9
138	NDUFB7
139	NDUFB6
140	NDUFB5
141	NDUFB4
142	NDUFB11
143	NDUFB10
144	NDUFAF6
145	NDUFA9
146	NDUFA8
147	NDUFA6
148	NDUFA11
149	NDUFA1
150	NARS2
151	NAPA
152	N6AMT1
153	MTO1
154	MTIF3
155	MTG1
156	MTF1
157	MTERF1
158	MTBP
159	MRRF
160	MRPS9
161	MRPS7
162	MRPS5
163	MRPS33
164	MRPS30
165	MRPS25
166	MRPS23
167	MRPS22
168	MRPS21
169	MRPS2
170	MRPS18C
171	MRPS18B
172	MRPS18A
173	MRPS16
174	MRPS14
175	MRPS12
176	MRPS11
177	MRPL57
178	MRPL55
179	MRPL53
180	MRPL52
181	MRPL51
182	MRPL44
183	MRPL41
184	MRPL40
185	MRPL36
186	MRPL34
187	MRPL30
188	MRPL21
189	MRPL2
190	MRPL17
191	MRPL16
192	MRPL15
193	MRPL14
194	MRPL13
195	MRPL12
196	MRM2
197	MPC1
198	MFN2
199	MFF
200	METTL17
201	MECR
202	MDH2
203	MCUR1
204	MCMBP
205	MCM5
206	MCAT
207	MBTPS2
208	MBTPS1
209	MAU2
210	MARS2
211	MARCHF5
212	MAN2C1
213	MAD2L2
214	LONP1
215	LIPT2
216	LIPT1
217	LIAS
218	LDLR
219	LARS2
220	KMT2A
221	KLF5
222	KIDINS220
223	KAT8
224	INTS6
225	IMP4
226	IFT81
227	IDH3A
228	IDH2
229	HSD17B10
230	HNRNPU
231	HNRNPA2B1
232	HMBS
233	HCCS
234	HAUS5
235	HARS2
236	H2AC6
237	GTPBP6
238	GTPBP4
239	GTF2B
240	GSS
241	GPX4
242	GNL3
243	GLS
244	GGPS1
245	GFM1
246	GCSH
247	GCLM
248	GCLC
249	GBF1
250	GATC
251	GATB
252	GADD45GIP1
253	FZD8
254	FPGS
255	FOXM1
256	FDX1
257	FAU
258	FASTKD5
259	FARS2
260	FAM111A
261	EXOC3
262	EPC2
263	ENTPD3
264	ELOB
265	EIF4G1
266	EIF3I
267	EGLN1
268	EARS2
269	DYNLRB1
270	DYNC1LI2
271	DTYMK
272	DPH1
273	DOT1L
274	DNTTIP2
275	DNM1L
276	DNAJC11
277	DLD
278	DLAT
279	DHX15
280	DDX20
281	DBR1
282	DARS1
283	CYCS
284	CYC1
285	CSTF3
286	CS
287	COX7C
288	COX7B
289	COX6B1
290	COX4I1
291	COX18
292	COX17
293	COX15
294	COX14
295	COX11
296	COQ7
297	COQ2
298	COPZ1
299	COPS5
300	COPB2
301	COA6
302	COA5
303	CNN1
304	CMPK1
305	CLUH
306	CLPX
307	CLPP
308	CIT
309	CIAO2A
310	CIAO1
311	CHTOP
312	CHMP4B
313	CHCHD1
314	CERT1
315	CERS2
316	CEPT1
317	CENPW
318	CENPJ
319	CDKN2A
320	CDK1
321	CDC27
322	CDC16
323	CCDC28B
324	CCDC137
325	CAPRIN1
326	C7orf26
327	C6orf136
328	C1QBP
329	BUD31
330	BRPF1
331	BRCA1
332	ATPAF2
333	ATP7B
334	ATP5PD
335	ATL2
336	ATIC
337	ARMH3
338	ARHGEF39
339	API5
340	ANKRD49
341	ALAS1
342	AHR
343	AFG3L2
344	ACTR10
345	ACD
346	ABCE1
347	AASDHPPT
348	NFE2L2
349	NLRP3
350	ATP7A
351	SLC31A1
352	DBT
353	DLST
354	AOC3
355	ATOX1
356	CCS
357	CD274
358	COAS
359	CP
360	DBH
361	H3C1
362	LIPIT1
363	LOXL2
364	MAP2K1
365	MAP2K2
366	MTCO2P12
367	PDE38
368	PDK1
369	SCO1
370	SLC25A3
371	SLC31A2
372	SOD1
373	TYR
374	UBE2D1
375	UBE2D2
376	UBE2D3
377	UBE2D4
378	ULK1
379	ULK2
380	VEGFA
381	ARFGEF1-DT
382	LINC03085
383	SMAD3-AS1
384	C6ORF136
385	H2BC6-AS1
386	H1-10-AS1
387	FOXD2-AS1
388	LINC02154
389	LASTR
390	HSPD1

## Sheet: Supplementary table 5
The 67 Cuproptosis-related genes (CRGs) that have been screened out.
Number	CRGs	Type
1	VARS2	Down
2	SLC25A32	Down
3	SARS2	Down
4	PURG	Down
5	PTPMT1	Down
6	PSMA6	Down
7	PRC1	Down
8	PET117	Down
9	PET100	Down
10	PDZD4	Down
11	NOP2	Down
12	NDUFA11	Down
13	MTG1	Down
14	MRPL53	Down
15	MRPL2	Down
16	MAN2C1	Down
17	GCSH	Down
18	EGLN1	Down
19	DYNLRB1	Down
20	DPH1	Down
21	CNN1	Down
22	AOC3	Down
23	SLC31A2	Down
24	ZNF365	Up
25	TRAIP	Up
26	SOX2	Up
27	SLC7A5	Up
28	SLC25A39	Up
29	SHMT2	Up
30	PMVK	Up
31	NDUFS6	Up
32	NDUFB5	Up
33	NDUFB11	Up
34	NDUFA1	Up
35	MTBP	Up
36	MRPS12	Up
37	MRPL51	Up
38	MRPL17	Up
39	MRPL15	Up
40	MRPL14	Up
41	MRPL13	Up
42	MCM5	Up
43	MARS2	Up
44	LIPT2	Up
45	KLF5	Up
46	IDH2	Up
47	HSD17B10	Up
48	HCCS	Up
49	GSS	Up
50	GCLM	Up
51	FOXM1	Up
52	ENTPD3	Up
53	DTYMK	Up
54	CYCS	Up
55	COX7B	Up
56	COX6B1	Up
57	COA6	Up
58	CIT	Up
59	CHCHD1	Up
60	CENPW	Up
61	CDKN2A	Up
62	CDK1	Up
63	CCDC137	Up
64	BRCA1	Up
65	SLC31A1	Up
66	CD274	Up
67	CP	Up

## Sheet: Supplementary table 6
Gene Ontology (GO) enrichment analysis.
ONTOLOGY	ID	Description	GeneRatio	BgRatio	pvalue	p.adjust	qvalue	geneID	Count
BP	GO:0140053	mitochondrial gene expression	13/66	163/18870	1.26422881647047e-14	1.26745340180836e-11	1.10622076016397e-11	HSD17B10/SARS2/MRPL51/MRPL2/MRPS12/MRPL15/MTG1/MRPL17/MRPL13/CHCHD1/MRPL14/SHMT2/MRPL53	13
BP	GO:0032543	mitochondrial translation	12/66	130/18870	2.44682123901227e-14	1.26745340180836e-11	1.10622076016397e-11	SARS2/MRPL51/MRPL2/MRPS12/MRPL15/MTG1/MRPL17/MRPL13/CHCHD1/MRPL14/SHMT2/MRPL53	12
BP	GO:0006119	oxidative phosphorylation	11/66	148/18870	3.52163214795646e-12	9.32510134673014e-10	8.13885598134646e-10	NDUFA1/COX6B1/COX7B/NDUFB5/NDUFS6/NDUFB11/COA6/CDK1/CYCS/NDUFA11/SHMT2	11
BP	GO:0009060	aerobic respiration	12/66	197/18870	3.60042523039774e-12	9.32510134673014e-10	8.13885598134646e-10	NDUFA1/COX6B1/COX7B/NDUFB5/NDUFS6/NDUFB11/COA6/CDK1/CYCS/NDUFA11/IDH2/SHMT2	12
BP	GO:0045333	cellular respiration	12/66	243/18870	4.220374667089e-11	8.74461631020841e-09	7.63221439795674e-09	NDUFA1/COX6B1/COX7B/NDUFB5/NDUFS6/NDUFB11/COA6/CDK1/CYCS/NDUFA11/IDH2/SHMT2	12
BP	GO:0015980	energy derivation by oxidation of organic compounds	12/66	337/18870	1.79649265904504e-09	3.10194399128444e-07	2.70734595459595e-07	NDUFA1/COX6B1/COX7B/NDUFB5/NDUFS6/NDUFB11/COA6/CDK1/CYCS/NDUFA11/IDH2/SHMT2	12
BP	GO:0042773	ATP synthesis coupled electron transport	8/66	102/18870	2.44566924049638e-09	3.16714166644282e-07	2.76424983892946e-07	NDUFA1/COX6B1/COX7B/NDUFB5/NDUFS6/COA6/CDK1/CYCS	8
BP	GO:0042775	mitochondrial ATP synthesis coupled electron transport	8/66	102/18870	2.44566924049638e-09	3.16714166644282e-07	2.76424983892946e-07	NDUFA1/COX6B1/COX7B/NDUFB5/NDUFS6/COA6/CDK1/CYCS	8
BP	GO:0022904	respiratory electron transport chain	8/66	124/18870	1.15592965561246e-08	1.33060347023834e-06	1.16133751365041e-06	NDUFA1/COX6B1/COX7B/NDUFB5/NDUFS6/COA6/CDK1/CYCS	8
BP	GO:0022900	electron transport chain	8/66	176/18870	1.76910167325713e-07	1.83278933349439e-05	1.59964035508198e-05	NDUFA1/COX6B1/COX7B/NDUFB5/NDUFS6/COA6/CDK1/CYCS	8
BP	GO:0019646	aerobic electron transport chain	6/66	94/18870	9.28691320561907e-07	8.74658371001942e-05	7.6339315250017e-05	NDUFA1/COX6B1/COX7B/NDUFB5/NDUFS6/CYCS	6
BP	GO:0033108	mitochondrial respiratory chain complex assembly	6/66	101/18870	1.41819003412886e-06	0.000122437072946458	0.000106861863097955	NDUFA1/NDUFB5/NDUFB11/NDUFA11/PET100/PET117	6
BP	GO:0009141	nucleoside triphosphate metabolic process	7/66	184/18870	3.58392988998859e-06	0.000271183520655039	0.000236686287586546	NDUFA1/NDUFB5/NDUFS6/NDUFB11/ENTPD3/DTYMK/NDUFA11	7
BP	GO:0042776	proton motive force-driven mitochondrial ATP synthesis	5/66	67/18870	3.66464217101404e-06	0.000271183520655039	0.000236686287586546	NDUFA1/NDUFB5/NDUFS6/NDUFB11/NDUFA11	5
BP	GO:0009142	nucleoside triphosphate biosynthetic process	6/66	127/18870	5.38884411256758e-06	0.000372189500041334	0.000324843304750565	NDUFA1/NDUFB5/NDUFS6/NDUFB11/DTYMK/NDUFA11	6
BP	GO:0015986	proton motive force-driven ATP synthesis	5/66	76/18870	6.84254915532209e-06	0.000443055057807105	0.000386694060817216	NDUFA1/NDUFB5/NDUFS6/NDUFB11/NDUFA11	5
BP	GO:0006520	amino acid metabolic process	8/66	291/18870	7.68597373347044e-06	0.000468392281639728	0.000408808138517097	GCLM/HSD17B10/GSS/SARS2/VARS2/GCSH/SHMT2/MARS2	8
BP	GO:0017004	cytochrome complex assembly	4/66	40/18870	1.13453131665045e-05	0.000652985802249927	0.00056991953275014	HCCS/COA6/PET100/PET117	4
BP	GO:0006754	ATP biosynthetic process	5/66	102/18870	2.87646059760859e-05	0.00156842798901184	0.00136890839520542	NDUFA1/NDUFB5/NDUFS6/NDUFB11/NDUFA11	5
BP	GO:0006825	copper ion transport	3/66	18/18870	3.21188624150986e-05	0.00166375707310211	0.00145211067445104	CP/SLC31A2/SLC31A1	3
BP	GO:0009206	purine ribonucleoside triphosphate biosynthetic process	5/66	113/18870	4.70619423949913e-05	0.00231162759308058	0.00201756563956129	NDUFA1/NDUFB5/NDUFS6/NDUFB11/NDUFA11	5
BP	GO:0009145	purine nucleoside triphosphate biosynthetic process	5/66	114/18870	4.90886168414795e-05	0.00231162759308058	0.00201756563956129	NDUFA1/NDUFB5/NDUFS6/NDUFB11/NDUFA11	5
BP	GO:0010257	NADH dehydrogenase complex assembly	4/66	60/18870	5.74403685719415e-05	0.00247950924335548	0.00216409107909201	NDUFA1/NDUFB5/NDUFB11/NDUFA11	4
BP	GO:0032981	mitochondrial respiratory chain complex I assembly	4/66	60/18870	5.74403685719415e-05	0.00247950924335548	0.00216409107909201	NDUFA1/NDUFB5/NDUFB11/NDUFA11	4
BP	GO:0009201	ribonucleoside triphosphate biosynthetic process	5/66	119/18870	6.02556970509438e-05	0.00249699608579111	0.00217935342175835	NDUFA1/NDUFB5/NDUFS6/NDUFB11/NDUFA11	5
BP	GO:0006123	mitochondrial electron transport, cytochrome c to oxygen	3/66	25/18870	8.89594642506281e-05	0.00354469249860195	0.00309377246118581	COX6B1/COX7B/CYCS	3
BP	GO:0046034	ATP metabolic process	5/66	137/18870	0.00011742907139305	0.00450579696159998	0.00393261490552163	NDUFA1/NDUFB5/NDUFS6/NDUFB11/NDUFA11	5
BP	GO:0008535	respiratory chain complex IV assembly	3/66	30/18870	0.000155082182723269	0.00573804076076094	0.00500810507365743	COA6/PET100/PET117	3
BP	GO:0009205	purine ribonucleoside triphosphate metabolic process	5/66	161/18870	0.000249543956462833	0.00891474272053432	0.00778069904179941	NDUFA1/NDUFB5/NDUFS6/NDUFB11/NDUFA11	5
BP	GO:0009144	purine nucleoside triphosphate metabolic process	5/66	167/18870	0.00029552683418372	0.0100910246036151	0.00880734620453703	NDUFA1/NDUFB5/NDUFS6/NDUFB11/NDUFA11	5
BP	GO:0009199	ribonucleoside triphosphate metabolic process	5/66	168/18870	0.000303776173051621	0.0100910246036151	0.00880734620453703	NDUFA1/NDUFB5/NDUFS6/NDUFB11/NDUFA11	5
BP	GO:0072521	purine-containing compound metabolic process	8/66	493/18870	0.000311691879648342	0.0100910246036151	0.00880734620453703	NDUFA1/NDUFB5/NDUFS6/NDUFB11/PMVK/NDUFA11/IDH2/SHMT2	8
BP	GO:0043648	dicarboxylic acid metabolic process	4/66	94/18870	0.000328604247716141	0.0103161818373916	0.00900386120536412	GCLM/SLC25A32/IDH2/SHMT2	4
BP	GO:0072522	purine-containing compound biosynthetic process	6/66	267/18870	0.000338609810153767	0.0103176400976265	0.0090051339604361	NDUFA1/NDUFB5/NDUFS6/NDUFB11/NDUFA11/SHMT2	6
BP	GO:0009069	serine family amino acid metabolic process	3/66	40/18870	0.000368083559547006	0.0108952733625914	0.00950928654589106	GCLM/GCSH/SHMT2	3
BP	GO:0006418	tRNA aminoacylation for protein translation	3/66	41/18870	0.000396152877837343	0.0114003994844302	0.00995015561585607	SARS2/VARS2/MARS2	3
BP	GO:0043039	tRNA aminoacylation	3/66	44/18870	0.000488510650138589	0.0136782982038805	0.0119382830289914	SARS2/VARS2/MARS2	3
BP	GO:0043038	amino acid activation	3/66	45/18870	0.00052210032194137	0.0142341035139805	0.0124233843919013	SARS2/VARS2/MARS2	3
BP	GO:0009165	nucleotide biosynthetic process	6/66	295/18870	0.00057393320607295	0.0152460205510661	0.0133065755470085	NDUFA1/NDUFB5/NDUFS6/NDUFB11/DTYMK/NDUFA11	6
BP	GO:1901293	nucleoside phosphate biosynthetic process	6/66	297/18870	0.000594646229096392	0.0154013373335966	0.0134421344945737	NDUFA1/NDUFB5/NDUFS6/NDUFB11/DTYMK/NDUFA11	6
BP	GO:0031297	replication fork processing	3/66	49/18870	0.000671156369984455	0.0169589755927779	0.0148016257205814	BRCA1/ZNF365/TRAIP	3
BP	GO:0006120	mitochondrial electron transport, NADH to ubiquinone	3/66	51/18870	0.000754848452254802	0.0186195951556185	0.0162509980071899	NDUFA1/NDUFB5/NDUFS6	3
BP	GO:0009152	purine ribonucleotide biosynthetic process	5/66	213/18870	0.000893484029082001	0.021526731491371	0.0187883177718834	NDUFA1/NDUFB5/NDUFS6/NDUFB11/NDUFA11	5
BP	GO:0045005	DNA-templated DNA replication maintenance of fidelity	3/66	56/18870	0.000992334073398843	0.0233649568191182	0.0203927026088422	BRCA1/ZNF365/TRAIP	3
BP	GO:0006163	purine nucleotide metabolic process	7/66	463/18870	0.00114327754796235	0.0249547160820285	0.0217802287283707	NDUFA1/NDUFB5/NDUFS6/NDUFB11/PMVK/NDUFA11/IDH2	7
BP	GO:0046686	response to cadmium ion	3/66	59/18870	0.00115511163970887	0.0249547160820285	0.0217802287283707	GSS/DTYMK/CDK1	3
BP	GO:0009260	ribonucleotide biosynthetic process	5/66	228/18870	0.00121001214746649	0.0249547160820285	0.0217802287283707	NDUFA1/NDUFB5/NDUFS6/NDUFB11/NDUFA11	5
BP	GO:0009071	serine family amino acid catabolic process	2/66	15/18870	0.00122846575307283	0.0249547160820285	0.0217802287283707	GCSH/SHMT2	2
BP	GO:0034501	protein localization to kinetochore	2/66	15/18870	0.00122846575307283	0.0249547160820285	0.0217802287283707	CDK1/MTBP	2
BP	GO:0046655	folic acid metabolic process	2/66	15/18870	0.00122846575307283	0.0249547160820285	0.0217802287283707	SLC25A32/SHMT2	2
BP	GO:1903083	protein localization to condensed chromosome	2/66	15/18870	0.00122846575307283	0.0249547160820285	0.0217802287283707	CDK1/MTBP	2
BP	GO:0046390	ribose phosphate biosynthetic process	5/66	235/18870	0.00138324213928986	0.0268745335067403	0.0234558263384373	NDUFA1/NDUFB5/NDUFS6/NDUFB11/NDUFA11	5
BP	GO:0006750	glutathione biosynthetic process	2/66	16/18870	0.00140079614803473	0.0268745335067403	0.0234558263384373	GCLM/GSS	2
BP	GO:0006878	intracellular copper ion homeostasis	2/66	16/18870	0.00140079614803473	0.0268745335067403	0.0234558263384373	SLC31A2/SLC31A1	2
BP	GO:0006544	glycine metabolic process	2/66	17/18870	0.00158399126115429	0.0298366353919245	0.0260411194895988	GCSH/SHMT2	2
BP	GO:0009150	purine ribonucleotide metabolic process	6/66	365/18870	0.0017196613421054	0.03181373482895	0.0277667122719651	NDUFA1/NDUFB5/NDUFS6/NDUFB11/PMVK/NDUFA11	6
BP	GO:0019184	nonribosomal peptide biosynthetic process	2/66	18/18870	0.00177797531099669	0.0323154810910978	0.0282046314339088	GCLM/GSS	2
BP	GO:0055070	copper ion homeostasis	2/66	19/18870	0.00198267289936897	0.0354146400645906	0.0309095466525943	SLC31A2/SLC31A1	2
BP	GO:0014823	response to activity	3/66	72/18870	0.00205170179889485	0.0359612534597244	0.031386625403275	GCLM/SLC7A5/CDK1	3
BP	GO:0006164	purine nucleotide biosynthetic process	5/66	258/18870	0.00208269807681802	0.0359612534597244	0.031386625403275	NDUFA1/NDUFB5/NDUFS6/NDUFB11/NDUFA11	5
BP	GO:0009259	ribonucleotide metabolic process	6/66	385/18870	0.00224819877578034	0.03818252347063	0.0333253278411616	NDUFA1/NDUFB5/NDUFS6/NDUFB11/PMVK/NDUFA11	6
BP	GO:0006261	DNA-templated DNA replication	4/66	161/18870	0.00243950923794957	0.0407634124276735	0.0355779021290099	BRCA1/MCM5/ZNF365/TRAIP	4
BP	GO:0019693	ribose phosphate metabolic process	6/66	393/18870	0.0024908999065866	0.0409614651305353	0.0357507605640417	NDUFA1/NDUFB5/NDUFS6/NDUFB11/PMVK/NDUFA11	6
BP	GO:0006260	DNA replication	5/66	278/18870	0.00287596628294409	0.0465547042051574	0.0406324841619896	BRCA1/MCM5/ZNF365/CDK1/TRAIP	5
BP	GO:0033617	mitochondrial cytochrome c oxidase assembly	2/66	25/18870	0.00343166830445919	0.0538667933851472	0.0470144030866099	PET100/PET117	2
BP	GO:0070129	regulation of mitochondrial translation	2/66	25/18870	0.00343166830445919	0.0538667933851472	0.0470144030866099	MTG1/SHMT2	2
CC	GO:0005743	mitochondrial inner membrane	24/67	497/19886	7.3196094138059e-22	9.07631567311931e-20	6.39502717206199e-20	HCCS/SLC25A39/PTPMT1/MRPL51/MRPL2/NDUFA1/COX6B1/MRPS12/COX7B/NDUFB5/MRPL15/NDUFS6/NDUFB11/MTG1/MRPL17/SLC25A32/CYCS/MRPL13/CHCHD1/NDUFA11/MRPL14/SHMT2/MRPL53/PET100	24
CC	GO:0098798	mitochondrial protein-containing complex	17/67	300/19886	1.17982667109197e-16	7.31492536077024e-15	5.15397966845441e-15	HSD17B10/MRPL51/MRPL2/NDUFA1/COX6B1/MRPS12/COX7B/NDUFB5/MRPL15/NDUFS6/NDUFB11/MRPL17/MRPL13/CHCHD1/NDUFA11/MRPL14/MRPL53	17
CC	GO:0005759	mitochondrial matrix	19/67	487/19886	1.41639913705437e-15	5.85444976649139e-14	4.12495187282501e-14	HSD17B10/SARS2/MRPL51/MRPL2/MRPS12/MRPL15/GCSH/MTG1/MRPL17/DTYMK/CDK1/MRPL13/CHCHD1/LIPT2/MRPL14/IDH2/SHMT2/MRPL53/MARS2	19
CC	GO:0000313	organellar ribosome	10/67	89/19886	3.8579685095525e-13	9.56776190369019e-12	6.74129234300752e-12	MRPL51/MRPL2/MRPS12/MRPL15/MTG1/MRPL17/MRPL13/CHCHD1/MRPL14/MRPL53	10
CC	GO:0005761	mitochondrial ribosome	10/67	89/19886	3.8579685095525e-13	9.56776190369019e-12	6.74129234300752e-12	MRPL51/MRPL2/MRPS12/MRPL15/MTG1/MRPL17/MRPL13/CHCHD1/MRPL14/MRPL53	10
CC	GO:0070469	respirasome	9/67	102/19886	5.73127501652747e-11	1.18446350341568e-09	8.34554081354e-10	NDUFA1/COX6B1/COX7B/NDUFB5/NDUFS6/NDUFB11/COA6/CYCS/NDUFA11	9
CC	GO:0000315	organellar large ribosomal subunit	7/67	56/19886	7.26867991346532e-10	1.012547247723e-08	7.1342463124795e-09	MRPL51/MRPL2/MRPL15/MRPL17/MRPL13/MRPL14/MRPL53	7
CC	GO:0005762	mitochondrial large ribosomal subunit	7/67	56/19886	7.26867991346532e-10	1.012547247723e-08	7.1342463124795e-09	MRPL51/MRPL2/MRPL15/MRPL17/MRPL13/MRPL14/MRPL53	7
CC	GO:0098803	respiratory chain complex	8/67	91/19886	7.34913324960238e-10	1.012547247723e-08	7.1342463124795e-09	NDUFA1/COX6B1/COX7B/NDUFB5/NDUFS6/NDUFB11/COA6/NDUFA11	8
CC	GO:0005840	ribosome	10/67	246/19886	9.34363880448298e-09	1.15861121175589e-07	8.16338969233776e-08	MRPL51/MRPL2/MRPS12/MRPL15/MTG1/MRPL17/MRPL13/CHCHD1/MRPL14/MRPL53	10
CC	GO:0044391	ribosomal subunit	9/67	188/19886	1.32767883820471e-08	1.49665614488531e-07	1.05452003417216e-07	MRPL51/MRPL2/MRPS12/MRPL15/MRPL17/MRPL13/CHCHD1/MRPL14/MRPL53	9
CC	GO:0005746	mitochondrial respirasome	7/67	94/19886	2.90134502928604e-08	2.99805653026224e-07	2.11238278448019e-07	NDUFA1/COX6B1/COX7B/NDUFB5/NDUFS6/NDUFB11/NDUFA11	7
CC	GO:0015934	large ribosomal subunit	7/67	117/19886	1.32279173982332e-07	1.26173981336994e-06	8.89001736075594e-07	MRPL51/MRPL2/MRPL15/MRPL17/MRPL13/MRPL14/MRPL53	7
CC	GO:0005747	mitochondrial respiratory chain complex I	5/67	49/19886	6.34114296128226e-07	4.91438579499375e-06	3.4625978012265e-06	NDUFA1/NDUFB5/NDUFS6/NDUFB11/NDUFA11	5
CC	GO:0030964	NADH dehydrogenase complex	5/67	49/19886	6.34114296128226e-07	4.91438579499375e-06	3.4625978012265e-06	NDUFA1/NDUFB5/NDUFS6/NDUFB11/NDUFA11	5
CC	GO:0045271	respiratory chain complex I	5/67	49/19886	6.34114296128226e-07	4.91438579499375e-06	3.4625978012265e-06	NDUFA1/NDUFB5/NDUFS6/NDUFB11/NDUFA11	5
CC	GO:0098800	inner mitochondrial membrane protein complex	7/67	158/19886	1.02000108506197e-06	7.44000791456969e-06	5.24211083963739e-06	NDUFA1/COX6B1/COX7B/NDUFB5/NDUFS6/NDUFB11/NDUFA11	7
CC	GO:1990204	oxidoreductase complex	6/67	128/19886	4.57452404606359e-06	3.15133878728825e-05	2.2203830165104e-05	NDUFA1/NDUFB5/GCSH/NDUFS6/NDUFB11/NDUFA11	6
CC	GO:0045277	respiratory chain complex IV	3/67	28/19886	0.000112744400325066	0.00073580556001622	0.000518436854680359	COX6B1/COX7B/COA6	3
CC	GO:0070069	cytochrome complex	3/67	42/19886	0.00038199180180995	0.00236834917122169	0.00166870102895926	COX6B1/COX7B/COA6	3
CC	GO:0005751	mitochondrial respiratory chain complex IV	2/67	25/19886	0.00319103346639266	0.0188422928491757	0.0132759788326111	COX6B1/COX7B	2
CC	GO:0000314	organellar small ribosomal subunit	2/67	32/19886	0.00519637288578079	0.0280152277320355	0.0197390823578858	MRPS12/CHCHD1	2
CC	GO:0005763	mitochondrial small ribosomal subunit	2/67	32/19886	0.00519637288578079	0.0280152277320355	0.0197390823578858	MRPS12/CHCHD1	2
CC	GO:0009295	nucleoid	2/67	45/19886	0.0100842166032724	0.0500177143522312	0.0352416832872257	HSD17B10/SHMT2	2
CC	GO:0042645	mitochondrial nucleoid	2/67	45/19886	0.0100842166032724	0.0500177143522312	0.0352416832872257	HSD17B10/SHMT2	2
CC	GO:1902495	transmembrane transporter complex	5/67	394/19886	0.010530338553574	0.050221614640122	0.0353853481759773	NDUFA1/NDUFB5/NDUFS6/NDUFB11/NDUFA11	5
CC	GO:1990351	transporter complex	5/67	421/19886	0.0137118363356233	0.0629728779858254	0.0443696848287225	NDUFA1/NDUFB5/NDUFS6/NDUFB11/NDUFA11	5
MF	GO:0003735	structural constituent of ribosome	7/63	176/18496	2.21390934936859e-06	0.00021829213377356	0.000176568706542602	MRPL51/MRPL2/MRPS12/MRPL15/MRPL17/MRPL13/MRPL14	7
MF	GO:0009055	electron transfer activity	6/63	117/18496	2.85171648069341e-06	0.00021829213377356	0.000176568706542602	NDUFA1/COX6B1/COX7B/NDUFB5/NDUFS6/CYCS	6
MF	GO:0015453	oxidoreduction-driven active transmembrane transporter activity	5/63	68/18496	3.44671790168779e-06	0.00021829213377356	0.000176568706542602	NDUFA1/COX6B1/COX7B/NDUFB5/NDUFS6	5
MF	GO:0016874	ligase activity	6/63	166/18496	2.12472323860346e-05	0.00100924353833664	0.000816341033779223	GCLM/GSS/SARS2/VARS2/LIPT2/MARS2	6
MF	GO:0005507	copper ion binding	4/63	63/18496	6.26150732730966e-05	0.00237937278437767	0.00192458962060465	CP/AOC3/SLC31A1/COA6	4
MF	GO:0015399	primary active transmembrane transporter activity	5/63	164/18496	0.000239297793486217	0.00747178436112425	0.00604365937243291	NDUFA1/COX6B1/COX7B/NDUFB5/NDUFS6	5
MF	GO:0004812	aminoacyl-tRNA ligase activity	3/63	41/18496	0.000366049003892485	0.00747178436112425	0.00604365937243291	SARS2/VARS2/MARS2	3
MF	GO:0008137	NADH dehydrogenase (ubiquinone) activity	3/63	41/18496	0.000366049003892485	0.00747178436112425	0.00604365937243291	NDUFA1/NDUFB5/NDUFS6	3
MF	GO:0016875	ligase activity, forming carbon-oxygen bonds	3/63	41/18496	0.000366049003892485	0.00747178436112425	0.00604365937243291	SARS2/VARS2/MARS2	3
MF	GO:0050136	NADH dehydrogenase (quinone) activity	3/63	42/18496	0.000393251808480224	0.00747178436112425	0.00604365937243291	NDUFA1/NDUFB5/NDUFS6	3
MF	GO:0003954	NADH dehydrogenase activity	3/63	44/18496	0.000451483661188645	0.0076405535973055	0.00618017077676788	NDUFA1/NDUFB5/NDUFS6	3
MF	GO:0003955	NAD(P)H dehydrogenase (quinone) activity	3/63	45/18496	0.000482561279829821	0.0076405535973055	0.00618017077676788	NDUFA1/NDUFB5/NDUFS6	3
MF	GO:0016655	oxidoreductase activity, acting on NAD(P)H, quinone or similar compound as acceptor	3/63	57/18496	0.000966543108279982	0.0141263992748613	0.0114263395796662	NDUFA1/NDUFB5/NDUFS6	3
MF	GO:0004129	cytochrome-c oxidase activity	2/63	16/18496	0.00132867108486335	0.0168298337416025	0.0136130511150912	COX6B1/COX7B	2
MF	GO:0016675	oxidoreductase activity, acting on a heme group of donors	2/63	16/18496	0.00132867108486335	0.0168298337416025	0.0136130511150912	COX6B1/COX7B	2
MF	GO:0016881	acid-amino acid ligase activity	2/63	22/18496	0.00252426210533286	0.0299756125008277	0.0242462018012235	GCLM/GSS	2
MF	GO:0016651	oxidoreductase activity, acting on NAD(P)H	3/63	87/18496	0.00325655779813401	0.0363968224497331	0.0294400890729143	NDUFA1/NDUFB5/NDUFS6	3
MF	GO:0051059	NF-kappaB binding	2/63	29/18496	0.00436910831670891	0.0441342894588737	0.0356986496454048	PSMA6/CDKN2A	2
MF	GO:0022804	active transmembrane transporter activity	6/63	454/18496	0.00441342894588737	0.0441342894588737	0.0356986496454048	SLC7A5/NDUFA1/COX6B1/COX7B/NDUFB5/NDUFS6	6

## Sheet: Supplementary table7
KEGG pathway enrichment analysis.
Category	Term	Count	%	PValue	Genes	List Total	Pop Hits	Pop Total	Fold Enrichment	Bonferroni	Benjamini	FDR
KEGG_PATHWAY	hsa00190:Oxidative phosphorylation	8	11.9403	5.26807e-06	COX7B, NDUFA11, NDUFS6, NDUFB5, NDUFB11, NDUFA1, CYCS, COX6B1	46	138	8865	11.172	0.0005372	0.000537343	0.000468858
KEGG_PATHWAY	hsa01100:Metabolic pathways	21	31.3433	2.66175e-05	LIPT2, AOC3, COX7B, DTYMK, NDUFA11, ENTPD3, NDUFB5, SHMT2, NDUFB11, MARS2, GSS, IDH2, NDUFA1, HCCS, HSD17B10, COX6B1, GCSH, NDUFS6, PMVK, CYCS, GCLM	46	1564	8865	2.58764	0.00271134	0.000904996	0.000789653
KEGG_PATHWAY	hsa05208:Chemical carcinogenesis - reactive oxygen species	7	10.4478	0.000931918	COX7B, NDUFA11, NDUFS6, NDUFB5, NDUFB11, NDUFA1, COX6B1	46	227	8865	5.94283	0.0907179	0.0079213	0.00691172
KEGG_PATHWAY	hsa03010:Ribosome	6	8.95522	0.00169154	MRPL2, MRPS12, MRPL17, MRPL14, MRPL15, MRPL13	46	172	8865	6.7227	0.158596	0.0132721	0.0115805
KEGG_PATHWAY	hsa01524:Platinum drug resistance	4	5.97015	0.00639698	CDKN2A, SLC31A1, CYCS, BRCA1	46	75	8865	10.2783	0.480344	0.0455008	0.0397017
KEGG_PATHWAY	hsa04723:Retrograde endocannabinoid signaling	5	7.46269	0.0066913	NDUFA11, NDUFS6, NDUFB5, NDUFB11, NDUFA1	46	149	8865	6.46703	0.495812	0.0455008	0.0397017
KEGG_PATHWAY	hsa00260:Glycine, serine and threonine metabolism	3	4.47761	0.0182238	GCSH, AOC3, SHMT2	46	41	8865	14.1013	0.846795	0.114443	0.0998576
KEGG_PATHWAY	hsa04216:Ferroptosis	3	4.47761	0.0190739	GSS, GCLM, CP	46	42	8865	13.7655	0.859751	0.114443	0.0998576
KEGG_PATHWAY	hsa00480:Glutathione metabolism	3	4.47761	0.0359045	GSS, IDH2, GCLM	46	59	8865	9.79919	0.975998	0.203459	0.177528
KEGG_PATHWAY	hsa01240:Biosynthesis of cofactors	4	5.97015	0.0422121	LIPT2, SHMT2, GSS, GCLM	46	153	8865	5.03836	0.987712	0.222052	0.193751
KEGG_PATHWAY	hsa00970:Aminoacyl-tRNA biosynthesis	3	4.47761	0.0440225	SARS2, MARS2, VARS2	46	66	8865	8.75988	0.989869	0.222052	0.193751
KEGG_PATHWAY	hsa04110:Cell cycle	4	5.97015	0.0457166	MTBP, CDKN2A, CDK1, MCM5	46	158	8865	4.87892	0.991545	0.222052	0.193751
